# Supplementary material for: Porphyrinoid rotaxanes: building a mechanical picket fence
Source: Chem Sci. 2017 Aug 4;8(9):6679–85. doi: 10.1039/c7sc03165c (PMC6103255; doi:10.1039/c7sc03165c)
Supplement: Supplementary file 1 [file SC-008-C7SC03165C-s001.xyz]

Zn      -3.547038      5.064364      3.728196
N       -5.198775      5.376000      4.910053
C       -6.200732      4.451860      5.085283
C       -5.426054      6.529798      5.621668
C       -0.493163      3.818030      1.136305
C       -0.130988      5.169492      1.295759
C       -1.025342      5.757556      2.178748
N       -1.926497      4.773218      2.505619
C       -1.622728      3.574705      1.906136
C       -5.335666      1.278218      3.448047
C       -4.149213      1.033714      2.728070
C       -3.428631      2.217791      2.661062
N       -4.152680      3.131924      3.389221
C       -5.327472      2.601707      3.865555
C       -2.239162      2.328263      1.949011
C       -6.649841      6.345075      6.249579
C       -7.136678      5.068046      5.904206
C       -6.354292      3.147141      4.628499
C       -1.711584      8.823507      4.079553
C       -2.756270      8.981561      5.011657
C       -3.531380      7.830242      4.996760
N       -2.911308      6.979632      4.113955
C       -1.812639      7.556020      3.524055
C       -0.902963      7.080568      2.587110
C       -4.692372      7.704603      5.751757
H        0.028768      3.107430      0.506242
H        0.716383      5.647044      0.817248
H       -6.105441      0.541082      3.645676
H       -3.877949      0.082343      2.285434
H       -7.161854      7.053470      6.890665
H       -8.073094      4.645688      6.250290
H       -0.955743      9.568972      3.860726
H       -2.926976      9.871025      5.607117
C       -7.549449      2.353077      4.976439
C       -9.808083      0.862085      5.631959
C       -7.574071      1.574590      6.145711
C       -8.678565      2.367453      4.141311
C       -9.830127      1.629998      4.448267
C       -8.695583      0.811809      6.498420
C       -5.140123      8.793513      6.644299
C       -5.963246     10.842160      8.342330
C       -5.880887      9.878407      6.144475
C       -4.817160      8.759280      8.010912
C       -5.216733      9.776146      8.888175
C       -6.308746     10.922876      6.976214
H       -6.111230      9.879447      5.081945
H       -4.239873      7.908833      8.365521
C        0.172874      7.943219      2.061101
C        2.197269      9.564587      1.049389
C        1.420389      8.007001      2.703678
C       -0.040190      8.709092      0.902934
C        0.960906      9.531643      0.369943
C        2.456920      8.815238      2.217124
C       -1.664070      1.176724      1.228436
C       -0.507214     -0.969647     -0.182557
C       -0.572961      0.473114      1.762372
C       -2.177879      0.775786     -0.015547
C       -1.611604     -0.296687     -0.708894
C        0.003171     -0.586085      1.058332
H       -0.157149      0.760088      2.725786
H       -3.022583      1.304962     -0.451312
H       -2.022546     -0.592571     -1.669224
H        0.854415     -1.113496      1.476908
C        0.113956     -2.043347     -0.912526
N        1.386725     -2.018293     -1.405703
C       -0.450300     -3.263867     -1.168065
N        0.522694     -3.947238     -1.840467
N        1.627638     -3.189917     -1.984494
C        0.430916     -5.324614     -2.296461
H        0.300572     -5.949722     -1.407451
H       -0.481485     -5.402623     -2.897461
C        1.612002     -5.821211     -3.093810
C        3.807216     -6.791459     -4.582549
C        2.711140     -6.401957     -2.445929
C        1.627547     -5.712644     -4.490468
C        2.713433     -6.194082     -5.225766
C        3.795317     -6.883195     -3.183422
H        2.731417     -6.479149     -1.360699
H        0.795170     -5.251567     -5.016569
H        2.706203     -6.100890     -6.309760
H        4.638126     -7.330713     -2.660840
C        4.940201     -7.315189     -5.359633
C        6.056590     -6.494127     -5.644983
C        4.926408     -8.649225     -5.833319
C        6.207672     -5.173564     -5.249624
C        7.461579     -4.694071     -5.730029
C        8.089487     -5.716010     -6.424840
N        7.204361     -6.774364     -6.343092
N        5.859957     -9.336290     -6.567929
C        5.503482    -10.640758     -6.855535
C        4.260782    -10.793164     -6.260876
C        3.905416     -9.565571     -5.630264
C        9.362723     -5.620201     -7.056100
C        6.194666    -11.650925     -7.584179
C        9.853846     -6.762117     -7.723603
C        7.456561    -11.324661     -8.124271
C       11.053279     -6.935208     -8.414282
C       11.120420     -8.287437     -8.937301
C        9.958115     -8.886549     -8.545805
N        9.252233     -7.967368     -7.842778
N        8.108853    -10.143079     -8.034339
C        9.313960    -10.112164     -8.653755
C        9.513638    -11.344047     -9.206691
C        8.331220    -12.115386     -8.869411
Cu       7.543512     -8.526809     -7.152933
H        5.498012     -4.591542     -4.671773
H        7.849827     -3.694262     -5.573314
H        3.655060    -11.691720     -6.269657
H        2.986179     -9.387672     -5.084692
H       11.819296     -6.179126     -8.543427
H       11.925630     -8.720212     -9.515494
H       10.368238    -11.681938     -9.777246
H        8.158843    -13.146671     -9.155316
C       10.150257     -4.372678     -7.024508
C       11.676532     -1.985438     -6.977813
C       11.076904     -4.130735     -5.980041
C        9.992046     -3.396401     -8.039891
C       10.751693     -2.215333     -7.999142
C       11.822617     -2.939871     -5.968272
H       10.618641     -1.463652     -8.775214
H       12.526913     -2.754420     -5.159184
C        5.619801    -12.996836     -7.774975
C        4.523719    -15.584299     -8.146701
C        4.800153    -13.278023     -8.896679
C        5.875573    -14.029262     -6.838147
C        5.319853    -15.304990     -7.033373
C        4.259860    -14.564301     -9.063922
H        5.512194    -16.092156     -6.306388
H        3.624684    -14.773105     -9.923039
C        4.484754    -12.222627     -9.926134
H        5.402512    -11.863842    -10.402184
H        3.955088    -11.382897     -9.465811
H        3.840583    -12.616673    -10.719669
C        3.910655    -16.942052     -8.321978
H        4.553788    -17.719462     -7.896240
H        3.777616    -17.177012     -9.383273
H        2.935633    -16.978949     -7.826482
C        9.014554     -3.587953     -9.171645
H        9.265804     -4.482640     -9.749556
H        9.032218     -2.739891     -9.864668
H        7.993473     -3.671485     -8.786920
C       11.283608     -5.123514     -4.864358
H       12.038939     -4.774784     -4.151736
H       11.632619     -6.081259     -5.262489
H       10.354583     -5.272313     -4.305513
C       12.454068     -0.703630     -6.930904
H       13.427381     -0.854084     -6.452078
H       11.896341      0.052024     -6.369317
H       12.644942     -0.325280     -7.940697
C        6.732629    -13.793283     -5.620420
H        7.742348    -13.489801     -5.913660
H        6.830403    -14.702228     -5.016951
H        6.287456    -13.025045     -4.980709
H       -1.391723     -3.719984     -0.894340
C       -2.996405     -6.338790     -1.123476
C       -3.402059     -7.425326     -1.898743
H       -3.312945     -8.442977     -1.533023
C       -3.903413     -7.204594     -3.179498
H       -4.218637     -8.041164     -3.797117
C       -3.983416     -5.906930     -3.668771
H       -4.361982     -5.716798     -4.668605
C       -3.551001     -4.859462     -2.864466
C       -3.626206     -3.426558     -3.350318
H       -4.661092     -3.079249     -3.251817
H       -2.982013     -2.796908     -2.728294
C       -3.139327     -1.975817     -5.170073
H       -3.954092     -1.381872     -4.738349
H       -3.283543     -1.983828     -6.256329
C       -1.789104     -1.362420     -4.886462
C       -0.613680     -2.099123     -5.084457
H       -0.665517     -3.131416     -5.421124
C        0.635574     -1.522563     -4.844845
H        1.541749     -2.108260     -4.978473
C        0.726866     -0.209113     -4.390918
C       -0.429773      0.550100     -4.227602
H       -0.369164      1.588636     -3.918833
C       -1.682293     -0.023342     -4.479947
H       -2.573369      0.586737     -4.351871
C        2.155640      0.931482     -2.921042
H        1.546679      0.460331     -2.144262
H        1.852728      1.980557     -3.018685
C        3.638903      0.855333     -2.550625
H        4.214351      1.333769     -3.353791
H        3.967181     -0.191035     -2.538400
C        3.973598      1.548571     -1.225785
H        5.053623      1.740467     -1.209595
H        3.468197      2.520316     -1.182636
C        3.610304      0.727929      0.013836
H        3.740706      1.362020      0.898579
H        2.565420      0.405411     -0.040254
C        4.017182     -1.377785      0.931013
C        3.957982     -2.663566      0.402223
H        4.273010     -2.841975     -0.623358
C        3.422075     -3.710519      1.156337
H        3.341479     -4.697091      0.705699
C        2.955899     -3.484774      2.457694
C        3.096488     -2.201537      3.009289
H        2.782486     -2.003719      4.031532
C        3.625800     -1.151542      2.249301
H        3.722960     -0.165916      2.692765
C        2.353867     -4.607164      3.269036
H        3.170058     -5.254546      3.609276
H        1.854111     -4.227120      4.168241
C        0.218964     -4.754047      2.210432
H        0.405508     -4.062614      1.386572
H       -0.150709     -4.182481      3.070397
C       -0.847652     -5.757714      1.814802
C       -1.215209     -6.757858      2.709099
H       -0.721519     -6.845182      3.671997
C       -2.224404     -7.641823      2.350575
H       -2.532222     -8.426779      3.035619
C       -2.837056     -7.512651      1.106877
H       -3.633034     -8.197536      0.834209
C       -2.424093     -6.500741      0.239197
N       -3.078470     -5.067059     -1.606246
N       -1.442665     -5.623217      0.597866
O       -3.223963     -3.330898     -4.721142
O        1.986919      0.283942     -4.189042
O        4.500848     -0.391084      0.114166
O        1.438733     -5.430139      2.539131
H       -6.285730     11.641874      9.006791
H       -6.685309      1.584956      6.771764
H       -8.628552      2.978363      3.243473
H      -10.692626      0.282334      5.889895
H        1.554001      7.403867      3.598229
H        2.989130     10.198132      0.653474
H       -1.016314      8.638710      0.429394
C       -4.869665      9.762939     10.387069
C       -4.035076      8.538539     10.825167
H       -3.075493      8.494949     10.297320
H       -4.571380      7.599861     10.645106
H       -3.809314      8.576449     11.897020
C       -4.049636     11.021922     10.742358
H       -3.135356     11.081379     10.140434
H       -3.754053     11.015048     11.797706
H       -4.612617     11.946130     10.574132
C       -6.169225      9.750053     11.219649
H       -5.949129      9.708267     12.292435
H       -6.788908      8.880324     10.972217
H       -6.779754     10.643703     11.051912
C       -7.118655     12.122588      6.453796
C       -8.471652     12.200622      7.193332
H       -8.348814     12.368209      8.268769
H       -9.043781     11.273809      7.069074
H       -9.084370     13.024204      6.808888
C       -6.328248     13.425652      6.699537
H       -5.348296     13.391564      6.209156
H       -6.154218     13.611483      7.764945
H       -6.867974     14.294543      6.305668
C       -7.429843     12.056017      4.941644
H       -6.512824     12.042368      4.341386
H       -8.010766     12.927626      4.618334
H       -8.019544     11.167008      4.690178
C        3.832535      8.904649      2.901795
C        4.103644     10.362431      3.332907
H        5.063280     10.448035      3.856029
H        3.321290     10.725497      4.009997
H        4.142610     11.047653      2.479083
C        4.931999      8.451408      1.916835
H        5.920096      8.469158      2.391360
H        4.989958      9.096792      1.033558
H        4.749109      7.429028      1.565268
C        3.961549      8.024073      4.165643
H        4.957103      8.121004      4.615427
H        3.815499      6.962500      3.934401
H        3.233049      8.310431      4.933160
C        0.753435     10.373516     -0.901545
C       -0.650588     10.223129     -1.530952
H       -0.851225      9.186911     -1.827366
H       -0.747790     10.839790     -2.432666
H       -1.439489     10.539820     -0.838757
C        0.946267     11.869054     -0.570576
H        1.960731     12.089267     -0.220801
H        0.250904     12.192284      0.213190
H        0.768788     12.495009     -1.452940
C        1.780052      9.952583     -1.975384
H        2.812348     10.133135     -1.656426
H        1.630276     10.512115     -2.906160
H        1.690306      8.885160     -2.209722
C      -11.084052      1.638738      3.556737
C      -10.954671      2.533309      2.303479
H      -10.138386      2.199674      1.652364
H      -10.776393      3.580816      2.572654
H      -11.872036      2.509665      1.703766
C      -12.291314      2.161221      4.365003
H      -12.097951      3.165844      4.759018
H      -12.531729      1.516194      5.217027
H      -13.190455      2.216171      3.740457
C      -11.382093      0.206275      3.064886
H      -10.532385     -0.204942      2.507393
H      -12.254565      0.191168      2.401447
H      -11.594819     -0.481208      3.890677
C       -8.746007     -0.051203      7.770857
C       -9.878362      0.450968      8.691446
H       -9.733845      1.504245      8.958960
H       -9.915172     -0.127591      9.621527
H      -10.864123      0.366836      8.221678
C       -7.440277     -0.024928      8.596325
H       -6.588605     -0.395367      8.014118
H       -7.520798     -0.660773      9.485578
H       -7.205952      0.986278      8.948406
C       -9.012800     -1.523992      7.392033
H       -8.247872     -1.900510      6.702828
H       -9.984864     -1.659437      6.906248
H       -9.007581     -2.166395      8.280044
