# Supplementary material for: Porphyrinoid rotaxanes: building a mechanical picket fence
Source: Chem Sci. 2017 Aug 4;8(9):6679–85. doi: 10.1039/c7sc03165c (PMC6103255; doi:10.1039/c7sc03165c)
Supplement: Supplementary file 2 [file SC-008-C7SC03165C-s002.xyz]

Zn      -0.681637      0.191348     -0.730229
N       -2.337913      0.507086      0.436223
C       -3.340848     -0.415345      0.609781
C       -2.569162      1.661375      1.144904
C        2.368159     -1.058015     -3.324215
C        2.722350      0.296843     -3.177637
C        1.830059      0.886281     -2.293581
N        0.938347     -0.101554     -1.952273
C        1.245455     -1.302661     -2.544998
C       -2.440576     -3.611598     -0.961160
C       -1.253358     -3.856280     -1.679143
C       -0.544706     -2.666207     -1.765961
N       -1.271340     -1.750279     -1.043518
C       -2.445708     -2.280628     -0.568648
C        0.637547     -2.552836     -2.488520
C       -3.807781      1.488076      1.747239
C       -4.293018      0.211792      1.400933
C       -3.485349     -1.727503      0.171034
C        1.129729      3.963234     -0.415260
C        0.095571      4.117070      0.528960
C       -0.675434      2.963047      0.522585
N       -0.058181      2.112735     -0.363571
C        1.035218      2.691001     -0.960601
C        1.945792      2.214643     -1.897673
C       -1.830502      2.831308      1.286379
H        2.890168     -1.770286     -3.952242
H        3.563358      0.777173     -3.664452
H       -3.204842     -4.350980     -0.750849
H       -0.974802     -4.811404     -2.109054
H       -4.332061      2.203339      2.370337
H       -5.237458     -0.206037      1.730486
H        1.878517      4.712319     -0.645925
H       -0.071048      5.007580      1.123698
C       -4.698878     -2.516866      0.499365
C       -7.034005     -3.994742      1.127414
C       -4.773898     -3.270096      1.698845
C       -5.805794     -2.529329     -0.388065
C       -6.953098     -3.272784     -0.065521
C       -5.938482     -3.997893      1.994632
H       -7.796177     -3.285778     -0.754054
C       -2.266861      3.898414      2.206549
C       -3.081810      5.925543      3.985910
C       -2.896882      5.059466      1.730457
C       -2.054284      3.768945      3.588464
C       -2.465230      4.770573      4.469099
C       -3.288830      6.070540      2.612468
H       -3.075703      5.183523      0.664631
H       -1.566336      2.880899      3.984458
H       -2.293853      4.656490      5.534903
H       -3.763049      6.967075      2.225259
C        3.017598      3.087535     -2.440723
C        5.052960      4.759840     -3.489022
C        4.285517      3.162932     -1.809042
C        2.789198      3.857002     -3.610731
C        3.810212      4.675971     -4.120862
C        5.285234      3.992503     -2.344870
H        3.633017      5.256726     -5.024522
H        6.260079      4.040904     -1.862480
C        1.209895     -3.704514     -3.210576
C        2.364231     -5.845795     -4.631679
C        2.303153     -4.408238     -2.681931
C        0.690874     -4.104167     -4.452975
C        1.256666     -5.173390     -5.151928
C        2.877770     -5.465109     -3.390966
H        2.722145     -4.123007     -1.719432
H       -0.156591     -3.575457     -4.884030
H        0.842976     -5.466938     -6.111859
H        3.731186     -5.992491     -2.976840
C       -3.484865      6.955087      4.907785
N       -4.411993      6.797999      5.897249
C       -2.931305      8.204606      4.994979
N       -3.569685      8.778659      6.057534
N       -4.466061      7.927727      6.594289
C       -3.253371     10.072406      6.640776
H       -2.272737      9.974875      7.118429
H       -3.155674     10.786139      5.816056
C       -4.261698     10.585580      7.639441
C       -6.133192     11.551310      9.521158
C       -4.106637     10.309518      9.005032
C       -5.366628     11.338054      7.220774
C       -6.291628     11.815818      8.152920
C       -5.031305     10.789283      9.934623
H       -3.267546      9.710738      9.353062
H       -5.517377     11.554488      6.165925
H       -7.145075     12.395697      7.807829
H       -4.893386     10.560772     10.989378
C       -7.100504     12.060005     10.504594
C       -8.210509     11.272795     10.892590
C       -6.926355     13.339541     11.084335
C       -8.507812     10.006518     10.411609
C       -9.697976      9.544969     11.046654
C      -10.140918     10.524305     11.921895
N       -9.214468     11.541236     11.788798
N       -7.688262     13.998963     12.015951
C       -7.206123     15.248969     12.356946
C       -6.061911     15.394027     11.588215
C       -5.888809     14.216208     10.804694
C      -11.301309     10.429898     12.742528
C       -7.707987     16.217057     13.273348
C      -11.606815     11.524809     13.578398
C       -8.888451     15.903763     13.979661
C      -12.667903     11.688925     14.468782
C      -12.564523     12.985939     15.112027
C      -11.443611     13.562790     14.588635
N      -10.918665     12.682526     13.701496
N       -9.622248     14.770770     13.893109
C      -10.713432     14.739241     14.696380
C      -10.743558     15.920135     15.380308
C       -9.581952     16.661027     14.923659
Cu      -9.308649     13.221863     12.792645
H       -7.937671      9.448973      9.676492
H      -10.169475      8.585348     10.868460
H       -5.403024     16.254406     11.580664
H       -5.076137     14.043550     10.108956
H      -13.450327     10.962244     14.655415
H      -13.237896     13.399407     15.850666
H      -11.473608     16.242948     16.110282
H       -9.300151     17.649708     15.267336
C        2.985455     -6.915819     -5.367530
N        4.252468     -6.881815     -5.875072
C        2.428238     -8.141382     -5.614599
N        3.399868     -8.819196     -6.295519
N        4.496745     -8.053098     -6.453541
C        3.315616    -10.200058     -6.743333
H        3.199066    -10.820363     -5.848927
H        2.397748    -10.289008     -7.334226
C        4.492034    -10.695854     -7.549134
C        6.674725    -11.679526     -9.051388
C        5.600260    -11.265804     -6.907251
C        4.492468    -10.604694     -8.947426
C        5.571852    -11.092871     -9.689496
C        6.677546    -11.753619     -7.651069
H        5.632592    -11.331111     -5.821523
H        3.652340    -10.153559     -9.469987
H        5.551907    -11.013272    -10.774619
H        7.527131    -12.192522     -7.132122
C        7.804196    -12.206771     -9.832625
C        8.918683    -11.385996    -10.127181
C        7.791642    -13.543618    -10.298527
C        9.071238    -10.064710     -9.735264
C       10.319932     -9.583758    -10.227146
C       10.943986    -10.605693    -10.925215
N       10.062834    -11.666615    -10.831289
N        8.723486    -14.232207    -11.034388
C        8.370349    -15.539874    -11.311091
C        7.132227    -15.693140    -10.707032
C        6.775621    -14.462495    -10.082811
C       12.210640    -10.507602    -11.569471
C        9.060675    -16.552040    -12.037974
C       12.700158    -11.651310    -12.235232
C       10.316648    -16.224395    -12.590674
C       13.893850    -11.823452    -12.935978
C       13.960942    -13.177731    -13.453586
C       12.804918    -13.779399    -13.047786
N       12.102300    -12.859552    -12.342373
N       10.964982    -15.039867    -12.513447
C       12.164443    -15.007901    -13.143613
C       12.363866    -16.242029    -13.691589
C       11.187775    -17.016147    -13.338885
Cu      10.401035    -13.421223    -11.635603
H        8.365217     -9.483088     -9.152806
H       10.707200     -8.582834    -10.075897
H        6.530264    -16.594281    -10.705451
H        5.859431    -14.284726     -9.532109
H       14.655927    -11.065313    -13.075537
H       14.761833    -13.610038    -14.038053
H       13.214671    -16.579743    -14.267867
H       11.016840    -18.049767    -13.617156
C       12.992641     -9.256120    -11.555165
C       14.514566     -6.865025    -11.547043
C       13.927897     -9.000749    -10.521391
C       12.822456     -8.289638    -12.578138
C       13.580937     -7.107204    -12.557234
C       14.670376     -7.807916    -10.528381
H       13.440153     -6.364491    -13.340214
H       15.379747     -7.611699     -9.726611
C        8.489788    -17.901212    -12.215184
C        7.394650    -20.492612    -12.556798
C        7.661464    -18.192310    -13.327791
C        8.756982    -18.926178    -11.273458
C        8.201563    -20.204092    -11.453719
C        7.121110    -19.480284    -13.479710
H        8.402202    -20.985473    -10.722811
H        6.477927    -19.696643    -14.330915
C       -7.023705     17.507163     13.486336
C       -5.704535     19.983047     13.890097
C       -6.025962     17.637656     14.484590
C       -7.357659     18.638209     12.700101
C       -6.698450     19.860081     12.916263
C       -5.385096     18.873329     14.676118
H       -6.964210     20.728071     12.315368
H       -4.625153     18.970716     15.449513
C      -12.162016      9.231189     12.729079
C      -13.810854      6.926225     12.698171
C      -13.254696      9.138993     11.831121
C      -11.913294      8.155254     13.617759
C      -12.743411      7.021926     13.594091
C      -14.065951      7.991819     11.831696
H      -12.551792      6.200643     14.282436
H      -14.906827      7.927720     11.143362
C        7.335004    -17.144887    -14.361873
H        8.248644    -16.778772    -14.840360
H        6.797166    -16.308632    -13.904743
H        6.694854    -17.549167    -15.153413
C        6.780164    -21.851648    -12.715570
H        7.416289    -22.623871    -12.270468
H        6.658384    -22.103338    -13.774314
H        5.800172    -21.878002    -12.229231
C      -13.574846     10.249834     10.863426
H      -12.735282     10.420272     10.182473
H      -13.806408     11.173791     11.402240
H      -14.447348     10.005914     10.247685
C      -14.705412      5.722283     12.707039
H      -14.150517      4.824971     13.000588
H      -15.119448      5.535345     11.710614
H      -15.530058      5.874302     13.410163
C       -8.416371     18.568008     11.628984
H       -8.147021     17.827304     10.869743
H       -8.532304     19.529204     11.116567
H       -9.387215     18.313224     12.065101
C       -5.631524     16.475828     15.360799
H       -4.839435     16.755127     16.064018
H       -5.248674     15.649128     14.754496
H       -6.486114     16.134336     15.953000
C       -5.034435     21.303372     14.130388
H       -4.010552     21.162048     14.492253
H       -5.596195     21.878308     14.872953
H       -4.973051     21.884934     13.204500
C      -10.770433      8.193170     14.600317
H       -9.814670      8.285176     14.075277
H      -10.724808      7.276059     15.197598
H      -10.890632      9.028476     15.297048
C       11.834935     -8.493634    -13.698998
H       12.087461     -9.388265    -14.275668
H       11.838977     -7.648293    -14.395482
H       10.818679     -8.582446    -13.303493
C       14.147169     -9.980686     -9.397026
H       14.909946     -9.623123     -8.696928
H       14.492469    -10.942402     -9.787579
H       13.224569    -10.122137     -8.826220
C       15.291519     -5.582446    -11.521533
H       16.269495     -5.727252    -11.050859
H       14.739051     -4.821272    -10.962123
H       15.472623     -5.215494    -12.537260
C        9.626325    -18.679779    -10.066561
H       10.633227    -18.379731    -10.372862
H        9.729534    -19.583276     -9.455872
H        9.188287    -17.905428     -9.429308
H        1.493388     -8.604468     -5.329566
H       -2.118901      8.696340      4.477161
C       -0.091957    -11.239352     -5.541505
C       -0.501012    -12.331552     -6.307137
H       -0.405230    -13.346933     -5.936836
C       -1.015312    -12.119843     -7.584269
H       -1.333643    -12.961005     -8.194030
C       -1.104881    -10.825259     -8.079787
H       -1.494279    -10.642107     -9.076773
C       -0.668388     -9.771819     -7.285450
C       -0.755008     -8.341917     -7.778220
H       -1.790586     -7.999110     -7.671488
H       -0.107867     -7.705695     -7.166003
C       -0.297878     -6.899420     -9.612119
H       -1.116457     -6.310836     -9.180300
H       -0.447705     -6.916483    -10.697514
C        1.047487     -6.270503     -9.339828
C        2.229188     -6.996169     -9.541536
H        2.185866     -8.030641     -9.872732
C        3.473901     -6.405717     -9.312720
H        4.385165     -6.982824     -9.449099
C        3.554312     -5.089082     -8.866249
C        2.390974     -4.340851     -8.699515
H        2.443215     -3.300057     -8.396971
C        1.142831     -4.928433     -8.940497
H        0.246251     -4.327004     -8.810020
C        4.980383     -3.930692     -7.408614
H        4.379529     -4.405457     -6.627726
H        4.667986     -2.884411     -7.506403
C        6.466162     -3.993623     -7.045926
H        7.033156     -3.510957     -7.852550
H        6.803604     -5.037065     -7.034382
C        6.801463     -3.296070     -5.723504
H        7.879384     -3.092321     -5.713951
H        6.285663     -2.329930     -5.677750
C        6.454621     -4.120010     -4.481350
H        6.580387     -3.483068     -3.597981
H        5.413985     -4.456654     -4.530381
C        6.894454     -6.217222     -3.560967
C        6.842174     -7.504239     -4.087388
H        7.148648     -7.681238     -5.115801
C        6.323693     -8.555010     -3.326478
H        6.247800     -9.542978     -3.774887
C        5.868508     -8.331723     -2.020796
C        6.002786     -7.046500     -1.472268
H        5.697405     -6.850281     -0.447126
C        6.514389     -5.992692     -2.239076
H        6.606889     -5.005502     -1.798157
C        5.284323     -9.458514     -1.202518
H        6.109114    -10.099718     -0.871425
H        4.791805     -9.082123     -0.297798
C        3.139308     -9.621073     -2.238491
H        3.312150     -8.929216     -3.064999
H        2.774851     -9.051148     -1.375215
C        2.075693    -10.632599     -2.621867
C        1.722632    -11.632467     -1.721382
H        2.224936    -11.713542     -0.762386
C        0.716665    -12.524454     -2.068742
H        0.419828    -13.309381     -1.378796
C        0.093206    -12.403666     -3.307915
H       -0.700016    -13.095255     -3.571609
C        0.492043    -11.391870     -4.182479
N       -0.182463     -9.970607     -6.030793
N        1.469669    -10.505818     -3.834282
O       -0.366456     -8.252035     -9.153350
O        4.810214     -4.581522     -8.674710
O        7.360586     -5.226842     -4.383555
O        4.367215    -10.288242     -1.922197
C       -0.497284     11.308939      4.307681
C       -0.479222     12.703951      4.316562
H        0.203663     13.254808      4.954917
C       -1.374290     13.406302      3.512973
H       -1.375058     14.492874      3.512147
C       -2.277431     12.707202      2.722327
H       -2.988683     13.237954      2.096587
C       -2.267574     11.318108      2.761575
C       -3.224162     10.511128      1.908394
H       -2.835935     10.479310      0.883912
H       -3.281320      9.489001      2.295657
C       -5.494939     10.282314      1.241946
H       -5.049356      9.808404      0.358814
H       -6.294772     10.942771      0.888720
C       -6.111503      9.263420      2.170481
C       -6.432794      9.600964      3.492072
H       -6.216569     10.596913      3.870195
C       -7.025393      8.664076      4.341324
H       -7.250386      8.926867      5.372071
C       -7.292724      7.375415      3.886199
C       -7.016706      7.035220      2.563666
H       -7.263482      6.048790      2.184763
C       -6.433367      7.977858      1.708115
H       -6.230794      7.695907      0.677543
C       -7.240866      5.243300      4.861213
H       -6.161486      5.324085      4.703540
H       -7.660661      4.585880      4.090847
C       -7.533029      4.664867      6.247812
H       -8.622503      4.596992      6.364340
H       -7.198716      5.365260      7.022719
C       -6.927051      3.275070      6.468424
H       -7.454891      2.807320      7.308778
H       -7.104584      2.652677      5.583775
C       -5.430572      3.294020      6.788850
H       -5.062002      2.261671      6.775741
H       -4.889034      3.873996      6.034054
C       -3.958497      4.260846      8.324949
C       -3.804727      5.545466      8.838163
H       -4.681479      6.161302      9.024664
C       -2.527714      6.075002      9.039421
H       -2.430322      7.097703      9.395938
C       -1.388069      5.315491      8.746342
C       -1.555192      3.993874      8.304964
H       -0.690103      3.365552      8.106434
C       -2.835589      3.467622      8.096153
H       -2.942106      2.444033      7.752315
C       -0.006620      5.893777      8.936797
H        0.192388      5.950859     10.013024
H        0.763984      5.242916      8.506386
C        0.111823      7.248886      6.975511
H       -0.920799      7.131310      6.641323
H        0.711815      6.433435      6.553674
C        0.675945      8.562771      6.468796
C        1.969981      8.934454      6.819589
H        2.563646      8.309352      7.479464
C        2.490461     10.116952      6.311001
H        3.500846     10.423989      6.566136
C        1.706653     10.903239      5.470873
H        2.120950     11.819812      5.064258
C        0.409443     10.493864      5.158267
N       -1.383023     10.626561      3.528865
N       -0.097735      9.325331      5.647984
O       -4.527515     11.103628      1.900995
O       -7.885018      6.521127      4.775388
O       -5.240144      3.833527      8.103005
O        0.146858      7.214152      8.407530
C        4.599028      2.364400     -0.569405
H        5.615102      2.563169     -0.211507
H        4.531722      1.291968     -0.775805
H        3.914326      2.627337      0.242543
C        1.468141      3.814631     -4.336409
H        1.468005      4.478404     -5.207807
H        0.657320      4.143919     -3.679304
H        1.261700      2.802900     -4.699018
C        6.143519      5.613115     -4.066173
H        6.789391      6.008471     -3.275146
H        5.726535      6.471736     -4.603026
H        6.751573      5.024360     -4.759823
C       -5.780079     -1.769122     -1.690092
H       -5.004285     -2.168982     -2.350175
H       -5.601143     -0.704239     -1.512920
H       -6.734515     -1.851046     -2.220989
C       -8.254911     -4.804745      1.449085
H       -8.465911     -4.776493      2.523278
H       -8.105572     -5.844335      1.142021
H       -9.137299     -4.409765      0.934735
C       -3.628154     -3.312772      2.677610
H       -2.724266     -3.697217      2.196078
H       -3.848191     -3.974188      3.522593
H       -3.434081     -2.316689      3.086049
H       -5.992537     -4.576377      2.915158
