# Supplementary material for: Porphyrinoid rotaxanes: building a mechanical picket fence
Source: Chem Sci. 2017 Aug 4;8(9):6679–85. doi: 10.1039/c7sc03165c (PMC6103255; doi:10.1039/c7sc03165c)
Supplement: Supplementary file 3 [file SC-008-C7SC03165C-s003.xyz]

Zn      -0.214432      0.029927     -0.241311
N       -1.548107      0.917032      1.038154
C       -2.663939      0.300506      1.551495
C       -1.541879      2.247778      1.378552
C        2.117462     -2.369089     -2.827198
C        2.868892     -1.167481     -2.873432
C        2.109187     -0.176836     -2.272896
N        1.089116     -0.844436     -1.643802
C        0.919313     -2.091641     -2.188718
C       -3.386770     -2.632118     -0.538459
C       -2.517110     -3.199055     -1.488983
C       -1.328123     -2.480261     -1.478488
N       -1.602246     -1.355086     -0.714158
C       -2.745208     -1.549791      0.047543
C       -0.188521     -2.930455     -2.159771
C       -2.401755      2.352388      2.460281
C       -3.103213      1.127189      2.572221
C       -3.283368     -0.879127      1.154003
C        1.503412      3.429088     -1.914702
C        0.583867      4.031264     -1.035049
C       -0.045328      3.028485     -0.310216
N        0.324534      1.848403     -0.939325
C        1.436691      2.052122     -1.743709
C        2.359259      1.188238     -2.350587
C       -0.863443      3.311037      0.792010
H        2.395432     -3.300870     -3.305911
H        3.808616     -1.037588     -3.397047
H       -4.357253     -3.033010     -0.270265
H       -2.723853     -4.101311     -2.051485
H       -2.591848      3.239749      3.052734
H       -3.917028      0.932001      3.260506
H        2.193539      3.970029     -2.551581
H        0.471009      5.099614     -0.896206
C       -4.500696     -1.369514      1.825801
C       -6.853539     -2.379530      3.040538
C       -4.454261     -2.501589      2.653171
C       -5.739058     -0.740798      1.628844
C       -6.899666     -1.233588      2.235217
C       -5.617101     -3.004528      3.246479
H       -3.508294     -3.012374      2.823341
H       -5.809470      0.138732      0.991674
H       -7.837560     -0.709645      2.059081
H       -5.548156     -3.894854      3.868644
C       -1.066588      4.695520      1.261608
C       -1.434419      7.388761      2.055321
C       -2.270610      5.366129      0.996656
C       -0.058194      5.388755      1.949390
C       -0.236543      6.723673      2.334157
C       -2.456091      6.691444      1.398330
H       -3.071653      4.858057      0.463316
H        0.888761      4.899615      2.170314
H        0.577369      7.236956      2.843088
H       -3.398843      7.185730      1.171648
C        3.520889      1.711296     -3.094775
C        5.716472      2.805787     -4.514688
C        4.606730      2.281305     -2.413267
C        3.558102      1.683892     -4.497204
C        4.646692      2.214895     -5.199003
C        5.685304      2.830082     -3.114422
H        4.606618      2.320444     -1.325575
H        4.636068      2.167740     -6.286059
H        6.501801      3.282089     -2.554533
C       -0.191204     -4.213283     -2.890426
C       -0.353614     -6.662241     -4.301876
C       -0.170659     -5.440960     -2.209524
C       -0.263254     -4.232861     -4.291827
C       -0.331997     -5.441898     -4.988877
C       -0.260521     -6.652217     -2.906808
H       -0.116565     -5.462922     -1.122658
H       -0.282571     -3.298883     -4.850020
H       -0.399781     -5.423395     -6.075000
H       -0.274370     -7.583729     -2.343457
C       -8.046038     -2.923124      3.662051
N       -8.102206     -4.131988      4.306609
C       -9.284834     -2.334101      3.721241
N      -10.035183     -3.180721      4.478352
N       -9.331507     -4.290637      4.782244
C      -11.451016     -3.081645      4.795216
H      -11.965349     -3.021937      3.833670
H      -11.752300     -4.001831      5.304038
C      -11.830160     -1.908281      5.661510
C      -12.663618      0.210951      7.342881
C      -11.199631     -1.678225      6.886380
C      -12.895177     -1.076262      5.290954
C      -13.300421     -0.024234      6.116841
C      -11.607023     -0.630555      7.715904
H      -10.381435     -2.318078      7.201094
H      -13.418931     -1.237588      4.351097
H      -14.121953      0.613404      5.798861
H      -11.089400     -0.470236      8.658854
C      -13.093816      1.314383      8.216264
C      -14.240833      1.180565      9.035201
C      -12.365378      2.526923      8.249402
C      -15.040191      0.051011      9.125280
C      -16.091924      0.307876     10.052278
C      -15.942038      1.594570     10.545435
N      -14.814079      2.073595      9.905894
N      -12.582484      3.672650      8.971108
C      -11.650432      4.668169      8.744113
C      -10.780824      4.115225      7.817704
C      -11.222706      2.796433      7.513554
C      -16.798685      2.212965     11.500942
C      -11.537961      5.976165      9.296115
C      -16.494379      3.531427     11.901023
C      -12.512483      6.378808     10.233784
C      -17.156555      4.354981     12.811344
C      -16.468250      5.629986     12.900913
C      -15.412524      5.534717     12.040822
N      -15.465885      4.302147     11.479353
N      -13.566552      5.660069     10.684366
C      -14.342637      6.299395     11.593295
C      -13.799444      7.536931     11.785189
C      -12.634573      7.586796     10.920105
Cu     -14.086858      3.867857     10.207363
H      -14.896829     -0.878882      8.587284
H      -16.871674     -0.393788     10.324930
H       -9.905463      4.594110      7.396032
H      -10.734812      2.115387      6.827395
H      -18.046290      4.087636     13.369964
H      -16.740602      6.471895     13.523101
H      -14.153535      8.319667     12.442538
H      -11.964727      8.433982     10.827083
C       -1.636580      8.782577      2.390767
N       -2.868769      9.334541      2.615689
C       -0.684427      9.774109      2.432073
N       -1.391598     10.918708      2.655429
N       -2.709391     10.639805      2.773680
C       -0.973055     12.301947      2.466767
H       -0.931487     12.434452      1.384145
H       -1.765195     12.944609      2.863247
C        0.346368     12.742178      3.053239
C        2.729415     13.805941      4.166536
C        0.924323     12.171402      4.188333
C        0.977784     13.860367      2.482289
C        2.151368     14.384094      3.029691
C        2.106687     12.685997      4.731768
H        0.462084     11.319995      4.677535
H        0.546881     14.346375      1.608292
H        2.609009     15.258245      2.571274
H        2.529199     12.209431      5.614528
C        3.943215     14.383383      4.763058
C        3.846292     15.272161      5.861272
C        5.219875     14.082239      4.232846
C        2.667269     15.673824      6.471451
C        2.982988     16.581167      7.524100
C        4.358355     16.747177      7.566456
N        4.829652     15.934725      6.552340
N        6.462750     14.517055      4.618849
C        7.498629     14.014879      3.853148
C        6.871045     13.203013      2.921047
C        5.465946     13.246815      3.154217
C        5.055870     17.589972      8.478565
C        8.903022     14.238610      3.935135
C        6.462193     17.643594      8.380233
C        9.373279     15.107748      4.942400
C        7.374387     18.379900      9.136040
C        8.720287     18.120363      8.658417
C        8.576357     17.235586      7.629018
N        7.251236     16.978821      7.505720
N        8.639527     15.771048      5.864956
C        9.358419     16.554541      6.705283
C       10.670952     16.420846      6.355398
C       10.679955     15.499608      5.233673
Cu       6.729351     15.758712      6.109061
H        1.666222     15.361051      6.198231
H        2.261364     17.062187      8.174177
H        7.360219     12.636365      2.137697
H        4.717019     12.719008      2.575353
H        7.121622     19.048073      9.951420
H        9.637807     18.547977      9.039810
H       11.528307     16.900234      6.808562
H       11.567893     15.174116      4.703777
C        6.845587      3.386448     -5.215429
N        7.781787      4.195986     -4.626581
C        7.172896      3.220628     -6.539313
N        8.356036      3.881229     -6.686080
N        8.691133      4.509574     -5.540319
C        9.125431      4.092218     -7.902787
H        8.411518      4.437968     -8.654649
H        9.848531      4.888383     -7.708808
C        9.879053      2.886962     -8.403565
C       11.402777      0.722857     -9.406190
C       10.652912      2.100589     -7.546846
C        9.897921      2.596807     -9.775261
C       10.644120      1.523402    -10.269702
C       11.397757      1.026289     -8.038912
H       10.676570      2.318249     -6.483131
H        9.325294      3.204107    -10.473083
H       10.630630      1.312839    -11.336372
H       11.974928      0.419690     -7.345384
C       12.182164     -0.413433     -9.918637
C       13.500631     -0.227308    -10.396820
C       11.623960     -1.712769     -9.930981
C       14.182066      0.979637    -10.432985
C       15.482150      0.753675    -10.972487
C       15.609617     -0.594257    -11.270041
N       14.391782     -1.137925    -10.907003
N       12.157005     -2.902357    -10.355546
C       11.307889     -3.983767    -10.212964
C       10.159792     -3.444054     -9.654784
C       10.357451     -2.045131     -9.477583
C       16.770446     -1.208387    -11.822015
C       11.497767     -5.358521    -10.531829
C       16.728540     -2.598383    -12.061763
C       12.738476     -5.739027    -11.085836
C       17.713435     -3.436035    -12.585075
C       17.212819     -4.797596    -12.639448
C       15.941242     -4.737535    -12.146689
N       15.698259     -3.442788    -11.827390
N       13.795768     -4.940863    -11.360582
C       14.869399     -5.581251    -11.884339
C       14.539046     -6.901830    -11.985906
C       13.182745     -7.001672    -11.477821
Cu      13.964703     -3.041340    -11.091794
H       13.800866      1.939403    -10.103628
H       16.240372      1.514259    -11.118425
H        9.263294     -3.988536     -9.384260
H        9.638349     -1.359128     -9.047193
H       18.702424     -3.123719    -12.900582
H       17.744356     -5.670565    -12.993685
H       15.152676     -7.709907    -12.360915
H       12.609234     -7.919190    -11.411852
C       -0.519846     -7.889295     -5.051776
N       -0.121335     -8.042842     -6.352036
C       -1.187026     -9.021975     -4.648032
N       -1.198480     -9.824307     -5.751087
N       -0.542602     -9.226599     -6.771622
C       -2.050121    -10.974139     -6.028828
H       -3.047368    -10.553451     -6.171388
H       -1.718213    -11.409627     -6.976384
C       -2.141623    -12.072417     -4.997395
C       -2.370540    -14.292000     -3.245714
C       -1.149992    -12.346639     -4.054477
C       -3.253694    -12.930078     -5.054040
C       -3.367418    -14.022474     -4.191220
C       -1.265747    -13.433959     -3.181371
H       -0.262147    -11.726441     -3.986081
H       -4.039403    -12.760397     -5.788667
H       -4.235165    -14.674215     -4.268087
H       -0.472440    -13.612314     -2.457648
C       -2.474992    -15.464474     -2.365119
C       -1.841935    -16.680895     -2.717365
C       -3.229535    -15.402400     -1.170284
C       -1.084674    -16.893821     -3.859641
C       -0.634086    -18.245837     -3.863894
C       -1.113361    -18.874851     -2.725548
N       -1.825092    -17.889485     -2.067541
N       -3.470337    -16.367830     -0.225591
C       -4.267777    -15.945187      0.821614
C       -4.551440    -14.621728      0.521503
C       -3.913624    -14.288559     -0.708465
C       -0.884194    -20.238157     -2.382461
C       -4.736894    -16.646710      1.969179
C       -1.448976    -20.717839     -1.181920
C       -4.363844    -18.000139      2.111283
C       -1.382166    -21.992807     -0.620314
C       -2.130031    -22.014024      0.623649
C       -2.625162    -20.750545      0.771802
N       -2.201013    -20.028412     -0.293924
N       -3.594026    -18.733318      1.274962
C       -3.408321    -20.020531      1.656373
C       -4.081169    -20.192445      2.831558
C       -4.687966    -18.905960      3.121314
Cu      -2.758554    -18.185946     -0.371443
H       -0.869429    -16.162889     -4.630367
H       -0.023861    -18.700412     -4.635706
H       -5.163306    -13.951349      1.113326
H       -3.964096    -13.324392     -1.200818
H       -0.857660    -22.840966     -1.045441
H       -2.266069    -22.859519      1.284507
H       -4.154904    -21.093476      3.425606
H       -5.302094    -18.689460      3.988001
C       -0.093538    -21.130922     -3.251841
C        1.422343    -22.848047     -4.921231
C        1.307330    -21.253913     -3.076190
C       -0.722668    -21.875695     -4.281005
C        0.043733    -22.717686     -5.104255
C        2.045621    -22.105259     -3.915594
H       -0.442373    -23.279700     -5.899894
H        3.122866    -22.189565     -3.782996
C       -5.587509    -15.991356      2.981248
C       -7.219532    -14.746706      4.935411
C       -6.999588    -16.015460      2.861851
C       -5.004947    -15.327138      4.089663
C       -5.827555    -14.709676      5.046802
C       -7.794704    -15.388886      3.836230
H       -5.375909    -14.195917      5.893711
H       -8.878881    -15.405037      3.737480
C       10.440139     -6.359105    -10.290315
C        8.410748     -8.283205     -9.827915
C       10.356313     -7.033235     -9.046353
C        9.486823     -6.656971    -11.296046
C        8.483871     -7.609845    -11.049661
C        9.340362     -7.979551     -8.830340
H        7.750992     -7.831574    -11.823494
H        9.275493     -8.488991     -7.870435
C       17.984267     -0.428078    -12.131500
C       20.319723      1.063063    -12.727622
C       18.155833      0.162087    -13.408621
C       18.996669     -0.253390    -11.154867
C       20.145796      0.493656    -11.464007
C       19.316739      0.903239    -13.686712
H       20.916131      0.633149    -10.707497
H       19.439964      1.362518    -14.665983
C        9.844967     13.595367      2.998923
C       11.675074     12.372974      1.213363
C       10.421026     12.337564      3.307080
C       10.191473     14.226865      1.778140
C       11.095548     13.604922      0.900725
C       11.322931     11.742245      2.409054
H       11.354618     14.091207     -0.038342
H       11.760826     10.774585      2.648041
C        4.340863     18.392677      9.489717
C        2.955724     19.930572     11.426054
C        3.905217     19.707675      9.188764
C        4.081793     17.863867     10.778799
C        3.398805     18.641008     11.729587
C        3.224364     20.459138     10.161310
H        3.208097     18.233203     12.720783
H        2.897365     21.470922      9.927703
C      -10.440349      6.884413      8.908889
C       -8.329401      8.624864      8.162451
C       -9.211508      6.872015      9.615240
C      -10.593210      7.777120      7.818571
C       -9.535733      8.629936      7.457829
C       -8.172468      7.735894      9.228602
H       -9.656201      9.309618      6.616051
H       -7.227862      7.715797      9.769432
C      -17.966763      1.506067     12.061593
C      -20.206030      0.132996     13.126853
C      -17.840020      0.722918     13.236177
C      -19.234876      1.600437     11.435391
C      -20.336535      0.918458     11.979148
C      -18.960677      0.052100     13.754402
H      -21.309987      0.999406     11.498562
H      -18.859467     -0.544020     14.659729
C       -7.681462    -16.703219      1.706263
H       -7.440651    -17.770762      1.698493
H       -7.380076    -16.250020      0.756883
H       -8.771313    -16.617071      1.775203
C       -8.082450    -14.056845      5.950255
H       -7.609340    -14.067989      6.937822
H       -9.049504    -14.561138      6.048961
H       -8.253714    -13.018181      5.651372
C        4.156404     20.331920      7.839497
H        3.677151     19.745867      7.049262
H        5.230724     20.405592      7.644444
H        3.746194     21.346152      7.784510
C        9.517575     -5.970305    -12.637839
H        8.707522     -6.321340    -13.286279
H       10.459597     -6.178321    -13.154520
H        9.392514     -4.889536    -12.519244
C       11.332240     -6.753494     -7.931514
H       11.136028     -7.386400     -7.059251
H       11.251374     -5.712610     -7.603438
H       12.356992     -6.959834     -8.255497
C        7.315253     -9.274806     -9.568457
H        7.659569    -10.069360     -8.898079
H        6.991179     -9.753620    -10.498487
H        6.456596     -8.772798     -9.112043
C       17.112931      0.020989    -14.488022
H       16.960268     -1.033035    -14.739765
H       17.416267      0.532903    -15.407713
H       16.165488      0.464639    -14.166814
C       18.871347     -0.847509     -9.774799
H       18.788646     -1.937290     -9.831248
H       17.998242     -0.437387     -9.257988
H       19.749111     -0.621091     -9.159816
C       21.536435      1.886923    -13.029336
H       22.402385      1.527178    -12.463651
H       21.353370      2.933833    -12.768483
H       21.795886      1.826647    -14.091553
C      -11.872399      7.835422      7.022952
H      -12.076596      6.868555      6.552589
H      -11.812369      8.579947      6.221731
H      -12.712092      8.117938      7.665402
C       -8.980734      5.939185     10.777271
H       -9.034814      4.896732     10.448646
H       -9.718496      6.116250     11.565977
H       -7.990981      6.090129     11.221690
C       -7.198512      9.517660      7.743234
H       -6.577978      9.792821      8.602589
H       -7.575852     10.447745      7.305279
H       -6.572936      9.007264      7.004432
C      -19.438705      2.423709     10.189016
H      -18.803673      2.056186      9.377028
H      -19.215507      3.477136     10.384211
H      -20.475219      2.370550      9.838655
C      -16.521206      0.586780     13.954031
H      -16.611315     -0.050652     14.840314
H      -16.165560      1.564619     14.293105
H      -15.773135      0.128451     13.299870
C      -21.398726     -0.564347     13.711117
H      -21.100746     -1.484316     14.225074
H      -22.109114     -0.847287     12.927159
H      -21.903526      0.092887     14.425766
C        2.255639     20.758393     12.462753
H        1.682707     20.124656     13.147853
H        1.548642     21.452647     11.996417
H        2.987176     21.332418     13.039697
C        9.611730     15.563448      1.389557
H        8.522435     15.500277      1.305926
H        9.992809     15.898634      0.418800
H        9.881706     16.327835      2.124769
C       10.093003     11.613812      4.588201
H       10.619502     10.655449      4.653157
H        9.021397     11.398912      4.644825
H       10.396101     12.210074      5.454399
C       12.617510     11.710517      0.252366
H       13.348321     11.092704      0.784795
H       13.179818     12.455698     -0.320198
H       12.058512     11.077404     -0.443465
C        4.526308     16.475998     11.164656
H        4.067198     15.729046     10.509721
H        4.231665     16.231663     12.190998
H        5.616268     16.393529     11.111246
C       -2.207471    -21.783083     -4.526229
H       -2.764567    -22.091753     -3.636270
H       -2.519845    -22.438467     -5.346504
H       -2.488080    -20.761771     -4.801496
C        2.037501    -20.483593     -2.005643
H        3.110256    -20.705016     -2.013689
H        1.659214    -20.750957     -1.014141
H        1.927132    -19.406471     -2.164604
C        2.230797    -23.724047     -5.831843
H        3.101293    -24.133687     -5.308739
H        2.575611    -23.147919     -6.696003
H        1.637085    -24.573121     -6.186613
C       -3.509831    -15.263366      4.272687
H       -3.089770    -16.270200      4.359659
H       -3.240537    -14.720122      5.184957
H       -3.042310    -14.739700      3.433084
C       -2.263309     -9.939817     -0.613410
C       -3.272562    -10.607317      0.081681
H       -3.044920    -11.434875      0.745650
C       -4.600435    -10.230170     -0.103899
H       -5.396453    -10.745960      0.425816
C       -4.901419     -9.204662     -0.990950
H       -5.932192     -8.910366     -1.162664
C       -3.862767     -8.580923     -1.671552
C       -4.132671     -7.463381     -2.658260
H       -4.168523     -6.513237     -2.113577
H       -3.313560     -7.423606     -3.381990
C       -5.480813     -6.821953     -4.505404
H       -4.892065     -5.902618     -4.395271
H       -6.529009     -6.515044     -4.598386
C       -5.103809     -7.593929     -5.746185
C       -5.822204     -8.739410     -6.112962
H       -6.651741     -9.081378     -5.497333
C       -5.470266     -9.464439     -7.255647
H       -6.026283    -10.361786     -7.514976
C       -4.383348     -9.072571     -8.039949
C       -3.691481     -7.908607     -7.706348
H       -2.853179     -7.555714     -8.299535
C       -4.044744     -7.178537     -6.562992
H       -3.467760     -6.291624     -6.309668
C       -2.753835     -9.833406     -9.609821
H       -2.030013     -9.582340     -8.834921
H       -2.737571     -9.062018    -10.387602
C       -2.385602    -11.196962    -10.198768
H       -3.145678    -11.474539    -10.940254
H       -2.449740    -11.962724     -9.415922
C       -1.005297    -11.233650    -10.866856
H       -0.897289    -12.210752    -11.353821
H       -0.965567    -10.471724    -11.654053
C        0.177341    -11.031459     -9.913791
H        1.102404    -11.015377    -10.502640
H        0.068630    -10.072392     -9.398556
C        1.105686    -11.991097     -7.936436
C        1.027204    -13.003273     -6.977825
H        0.337916    -13.831462     -7.122813
C        1.793930    -12.942248     -5.808698
H        1.691705    -13.728084     -5.062623
C        2.649933    -11.859541     -5.574535
C        2.761216    -10.871580     -6.559618
H        3.418673    -10.017502     -6.414009
C        2.002958    -10.942418     -7.735564
H        2.105656    -10.133468     -8.450900
C        3.442246    -11.763895     -4.294552
H        4.102257    -12.637358     -4.238893
H        4.091785    -10.880300     -4.278363
C        2.075893    -10.499393     -2.806716
H        1.460995    -10.126670     -3.631224
H        2.895226     -9.791576     -2.634081
C        1.246003    -10.596476     -1.541553
C        1.824186    -11.073414     -0.370064
H        2.863710    -11.385671     -0.354939
C        1.045818    -11.155099      0.776747
H        1.474922    -11.522779      1.704505
C       -0.291893    -10.772254      0.723702
H       -0.897225    -10.834948      1.621932
C       -0.829214    -10.310027     -0.478936
N       -2.560888     -8.917541     -1.462556
N       -0.055030    -10.204524     -1.597072
O       -5.376444     -7.648062     -3.345152
O       -4.078948     -9.919178     -9.072158
O        0.238939    -12.120353     -8.990525
O        2.606404    -11.789186     -3.136775
C      -11.175679      1.434224      3.083327
C      -12.324936      2.224173      3.083405
H      -12.377000      3.133696      3.673616
C      -13.432701      1.817665      2.343845
H      -14.338179      2.417989      2.339296
C      -13.380678      0.624161      1.632965
H      -14.243252      0.282043      1.069195
C      -12.217906     -0.136874      1.681335
C      -12.119361     -1.457802      0.943925
H      -11.874296     -1.256376     -0.105007
H      -11.317701     -2.058054      1.387991
C      -13.233014     -3.515423      0.501539
H      -12.410198     -3.600301     -0.218925
H      -14.155678     -3.747906     -0.042513
C      -13.092144     -4.493749      1.641289
C      -14.125488     -4.639460      2.577564
H      -15.041359     -4.060970      2.473499
C      -13.978106     -5.497343      3.671806
H      -14.776650     -5.577766      4.405364
C      -12.793562     -6.211511      3.858684
C      -11.784036     -6.118045      2.900144
H      -10.859720     -6.680142      2.997134
C      -11.929138     -5.258814      1.801970
H      -11.110612     -5.177744      1.089685
C      -11.411342     -7.208578      5.520069
H      -10.731212     -6.384940      5.300310
H      -11.038559     -8.125466      5.050015
C      -11.494072     -7.383239      7.038913
H      -12.254933     -8.141864      7.262582
C      -10.167350     -7.808460      7.682643
H      -10.367706     -8.062622      8.730732
H       -9.807644     -8.718746      7.188663
C       -9.065286     -6.745153      7.636568
H       -8.126159     -7.199197      7.975205
H       -8.940415     -6.395457      6.608363
C       -8.616255     -4.549076      8.456887
C       -9.005615     -3.503920      9.298546
H       -9.850210     -3.641601      9.969360
C       -8.360250     -2.261218      9.245764
H       -8.714883     -1.448812      9.876345
C       -7.305453     -2.047889      8.351117
C       -6.878620     -3.117089      7.554199
H       -6.064408     -2.986533      6.844680
C       -7.523438     -4.358548      7.613034
H       -7.174183     -5.137049      6.942874
C       -6.672638     -0.684838      8.205032
H       -6.473603     -0.282187      9.205018
H       -5.699469     -0.745708      7.702348
C       -7.684414     -0.057843      6.138883
H       -8.327728     -0.937143      6.058596
H       -6.716160     -0.278492      5.674089
C       -8.318873      1.090878      5.381104
C       -7.794458      2.374497      5.471343
H       -6.944303      2.579370      6.114174
C       -8.385526      3.392848      4.731478
H       -7.996343      4.405731      4.788787
C       -9.487490      3.107639      3.926980
H       -9.952156      3.901783      3.351943
C       -9.974312      1.802307      3.872495
N      -11.117921      0.274472      2.366932
N       -9.380865      0.804677      4.581704
O      -13.353417     -2.183274      1.006148
O      -12.726370     -6.938026      5.017767
O       -9.397169     -5.673608      8.522629
O       -7.508380      0.257951      7.526341
C        3.548967      9.107608      2.528171
C        4.731867      9.693512      2.075227
H        5.523964      9.967597      2.764279
C        4.889753      9.966037      0.718286
H        5.803081     10.428175      0.354200
C        3.859763      9.664670     -0.163118
H        3.957421      9.887681     -1.221092
C        2.694799      9.096409      0.337473
C        1.536000      8.754174     -0.576563
H        1.699370      7.753811     -0.993105
H        0.612095      8.745087      0.008572
C        0.155619      9.588486     -2.319821
H       -0.248581      8.570467     -2.255364
H        0.326642      9.792192     -3.383222
C       -0.812342     10.619246     -1.792335
C       -0.517389     11.985055     -1.893382
H        0.417903     12.307291     -2.346679
C       -1.406305     12.943506     -1.396811
H       -1.152836     13.998294     -1.466174
C       -2.593747     12.556461     -0.771983
C       -2.914921     11.200935     -0.707665
H       -3.836745     10.856093     -0.248985
C       -2.026675     10.238668     -1.207648
H       -2.288976      9.186789     -1.115698
C       -4.282378     13.236309      0.772623
H       -3.928362     12.403536      1.379491
H       -5.225652     12.959782      0.288861
C       -4.481576     14.451418      1.681243
H       -4.783316     15.305697      1.061794
H       -3.519879     14.738380      2.124113
C       -5.531555     14.240605      2.779676
H       -5.680051     15.202008      3.286818
H       -6.486680     13.965887      2.317030
C       -5.162658     13.187911      3.830327
H       -6.005089     13.074706      4.523317
H       -4.979755     12.229242      3.335739
C       -3.422859     12.710469      5.391828
C       -2.218339     13.125109      5.963603
H       -1.844032     14.126666      5.766447
C       -1.462923     12.250710      6.752620
H       -0.512309     12.587951      7.161623
C       -1.897967     10.939262      6.977869
C       -3.130163     10.543601      6.444383
H       -3.501888      9.533771      6.602455
C       -3.891212     11.425602      5.666005
H       -4.822811     11.056752      5.250574
C       -1.063932      9.977581      7.787313
H       -0.965677     10.384879      8.800257
H       -1.548165      8.998818      7.889189
C        0.324508      8.862161      6.203817
H       -0.314459      9.173573      5.372352
H       -0.022913      7.887483      6.566266
C        1.758333      8.718009      5.732105
C        2.755625      8.382666      6.641301
H        2.519374      8.235141      7.690474
C        4.060500      8.250551      6.186200
H        4.856929      7.987423      6.876521
C        4.340318      8.467419      4.839405
H        5.360793      8.358528      4.487662
C        3.306675      8.812637      3.966750
N        2.552324      8.790324      1.655761
N        2.021318      8.915713      4.412469
O        1.415610      9.689627     -1.655235
O       -3.328688     13.581699     -0.239076
O       -4.019152     13.627449      4.565746
O        0.255259      9.828354      7.260243
C        6.686891      0.775234    -10.008957
C        6.988931      0.454133    -11.332755
H        7.353737     -0.533178    -11.598381
C        6.852072      1.425731    -12.320536
H        7.089393      1.192826    -13.354792
C        6.431835      2.702756    -11.969068
H        6.337830      3.477760    -12.723765
C        6.162898      2.978101    -10.632610
C        5.721931      4.361870    -10.199138
H        4.649292      4.468713    -10.396013
H        5.898308      4.474624     -9.123725
C        6.236777      6.680851    -10.362988
H        5.289077      6.747310     -9.814579
H        6.171112      7.388940    -11.197021
C        7.417719      7.062217     -9.505442
C        8.694870      7.173159    -10.073074
H        8.835297      6.999327    -11.138148
C        9.803779      7.474221     -9.276707
H       10.792067      7.529933     -9.726522
C        9.660214      7.652445     -7.900030
C        8.385041      7.598288     -7.335847
H        8.231199      7.757285     -6.272520
C        7.271443      7.298027     -8.132222
H        6.293881      7.228940     -7.659610
C       10.807303      7.473757     -5.825342
H       10.174985      6.599477     -5.665862
H       10.420656      8.317584     -5.242923
C       12.233149      7.132671     -5.384917
H       12.893077      7.966460     -5.656343
H       12.596511      6.270578     -5.957680
C       12.363330      6.868650     -3.878659
H       13.431021      6.782619     -3.642398
H       11.976513      7.736330     -3.331288
C       11.646238      5.607498     -3.386643
H       11.664187      5.600011     -2.290095
H       10.606423      5.624145     -3.724674
C       11.712444      3.241612     -3.687750
C       12.379864      2.142979     -4.234796
H       13.344414      2.286032     -4.715791
C       11.794155      0.870367     -4.224853
H       12.312722      0.040751     -4.700418
C       10.527677      0.677239     -3.661721
C        9.891543      1.767999     -3.057486
H        8.906176      1.654275     -2.611419
C       10.483184      3.036898     -3.063198
H        9.925687      3.852556     -2.615074
C        9.834026     -0.660488     -3.749316
H       10.543758     -1.442363     -3.455012
H        8.996743     -0.727257     -3.043737
C        8.289128     -0.144544     -5.492342
H        7.518531     -0.106832     -4.713164
C        7.648564     -0.672259     -6.760924
C        7.267218     -2.005637     -6.855117
H        7.459302     -2.693262     -6.037568
C        6.643189     -2.443863     -8.017347
H        6.338473     -3.482117     -8.115573
C        6.423626     -1.544682     -9.058867
H        5.940584     -1.886077     -9.968556
C        6.829264     -0.217750     -8.915174
N        6.259563      2.025078     -9.667023
N        7.417831      0.213782     -7.767035
O        6.432407      5.378037    -10.916283
O       10.828276      7.842829     -7.210120
O       12.337545      4.449249     -3.859335
O        9.380235     -0.973618     -5.069675
H        8.662161      0.866037     -5.672339
H      -11.860667     -6.455182      7.494602
H        2.730228      1.251293     -5.055865
H        1.676106     -3.330658      3.197122
C        2.213947     -2.615511      2.562210
N        1.185182     -0.691133      1.510592
C        3.405282     -0.536685      2.465894
C        2.463956     -0.057481      1.317865
N        2.723760     -1.486050      3.395149
C        1.280339     -2.125267      1.412598
H        4.295442     -1.015884      2.039377
H        2.374160      1.035024      1.341480
H        0.294869     -2.596651      1.506347
H        3.060411     -3.171775      2.140362
H        3.775672      0.329956      3.027667
H        2.918265     -0.336361      0.364067
H        1.714691     -2.442043      0.461205
C        1.522755     -0.773623      3.914692
H        1.834418      0.084788      4.522968
H        0.966117     -1.430874      4.594510
C        0.590369     -0.293935      2.761674
H        0.488271      0.794167      2.828368
H       -0.394659     -0.751878      2.898539
H       -1.688232     -9.300810     -3.736345
H       -9.678849     -1.403727      3.353051
H        6.722101      2.672396     -7.348548
H        0.381394      9.784308      2.276337
