# Supplementary material for: Porphyrinoid rotaxanes: building a mechanical picket fence
Source: Chem Sci. 2017 Aug 4;8(9):6679–85. doi: 10.1039/c7sc03165c (PMC6103255; doi:10.1039/c7sc03165c)
Supplement: Supplementary file 4 [file SC-008-C7SC03165C-s004.xyz]

Zn      -2.091032      1.084719     -2.736745
N       -3.455922      1.942500     -1.462364
C       -4.583794      1.318275     -0.990192
C       -3.414311      3.249189     -1.041481
C        0.338812     -1.277671     -5.246191
C        1.031867     -0.043724     -5.338506
C        0.234550      0.930952     -4.760047
N       -0.764281      0.241225     -4.122112
C       -0.874575     -1.030301     -4.625843
C       -5.236468     -1.593239     -3.137126
C       -4.314260     -2.175281     -4.026871
C       -3.130008     -1.451377     -3.965470
N       -3.455701     -0.304657     -3.253640
C       -4.623445     -0.505772     -2.530142
C       -1.948851     -1.910016     -4.570327
C       -4.290282      3.317899      0.029059
C       -5.029616      2.109263      0.056565
C       -5.196447      0.151255     -1.432769
C       -0.431948      4.523935     -4.357493
C       -1.308579      5.095273     -3.416499
C       -1.907369      4.068944     -2.698457
N       -1.570498      2.910911     -3.385708
C       -0.481805      3.143090     -4.215486
C        0.442013      2.302261     -4.851998
C       -2.686878      4.315486     -1.557618
H        0.659738     -2.211484     -5.691292
H        1.967099      0.112281     -5.863209
H       -6.216175     -1.995740     -2.907574
H       -4.484239     -3.088543     -4.583121
H       -4.466382      4.175290      0.667553
H       -5.858509      1.896426      0.721433
H        0.231451      5.085492     -5.004807
H       -1.419709      6.157786     -3.239416
C       -6.417284     -0.362673     -0.785598
C       -8.765072     -1.400282      0.415159
C       -6.366138     -1.506534      0.025875
C       -7.658799      0.260090     -0.978878
C       -8.817272     -0.246843     -0.379320
C       -7.526204     -2.023181      0.611833
H       -5.416869     -2.012063      0.193528
H       -7.732583      1.148498     -1.603092
H       -9.757770      0.274664     -0.547886
H       -7.453187     -2.919057      1.225567
C       -2.774564      5.668113     -0.974886
C       -2.854766      8.338283     -0.054620
C       -3.950985      6.426930     -1.074309
C       -1.655273      6.253519     -0.359948
C       -1.690423      7.578505      0.083154
C       -3.995700      7.742072     -0.603594
H       -4.835905      6.003630     -1.545135
H       -0.727190      5.692514     -0.264336
H       -0.791718      8.018068      0.511755
H       -4.913900      8.316024     -0.710613
C        1.573969      2.851873     -5.622215
C        3.717256      3.978139     -7.096808
C        2.663935      3.445776     -4.968102
C        1.578222      2.821409     -7.024982
C        2.640588      3.368889     -7.753725
C        3.716167      4.010787     -5.696206
H        2.688722      3.487810     -3.880778
H        2.606268      3.315781     -8.839964
H        4.538674      4.477719     -5.157546
C       -1.876300     -3.258300     -5.165790
C       -1.995578     -5.845135     -6.293703
C       -1.924341     -4.400617     -4.348830
C       -1.828212     -3.437225     -6.556777
C       -1.869962     -4.718286     -7.114240
C       -1.996742     -5.679781     -4.906646
H       -1.959721     -4.298000     -3.265564
H       -1.789170     -2.573728     -7.217701
H       -1.856735     -4.830180     -8.196550
H       -2.087129     -6.541720     -4.248140
C       -9.950910     -1.947478      1.046250
N       -9.998167     -3.158437      1.686994
C      -11.186218     -1.354081      1.132671
N      -11.919052     -2.195086      1.913842
N      -11.216917     -3.313204      2.190171
C      -13.322487     -2.085302      2.277830
H      -13.866121     -2.015001      1.333317
H      -13.615099     -3.006783      2.789125
C      -13.671229     -0.916964      3.164660
C      -14.486397      1.163158      4.907136
C      -12.988199     -0.676115      4.359111
C      -14.772128     -0.108513      2.851394
C      -15.166644      0.925094      3.704884
C      -13.386126      0.352650      5.218407
H      -12.141495     -1.298481      4.631682
H      -15.338272     -0.279735      1.938153
H      -16.024824      1.535901      3.434100
H      -12.834778      0.510223      6.142249
C      -14.945005      2.211311      5.834410
C      -16.092969      1.997913      6.637992
C      -14.255381      3.443453      5.936726
C      -16.853424      0.837887      6.666036
C      -17.926651      1.014952      7.586209
C      -17.826769      2.280453      8.141649
N      -16.704841      2.825560      7.545905
N      -14.510929      4.538314      6.724912
C      -13.592575      5.564249      6.583287
C      -12.727289      5.107783      5.602109
C      -13.131641      3.799366      5.207954
C      -18.718387      2.823061      9.110361
C      -13.502131      6.823286      7.246746
C      -18.459784      4.125989      9.584180
C      -14.514411      7.151414      8.174348
C      -19.160515      4.880017     10.525369
C      -18.507953      6.164555     10.699502
C      -17.436182      6.144837      9.854625
N      -17.447434      4.946318      9.222380
N      -15.573248      6.394378      8.540708
C      -16.377205      6.958246      9.474599
C      -15.862588      8.189783      9.758716
C      -14.675868      8.311469      8.932703
Cu     -16.034513      4.619984      7.952659
H      -16.672638     -0.061106      6.088153
H      -18.686433      0.275853      7.812665
H      -11.884514      5.648119      5.191328
H      -12.634448      3.186560      4.464538
H      -20.051531      4.558302     11.052483
H      -18.812093      6.962167     11.363980
H      -16.244651      8.921320     10.458134
H      -14.017167      9.172383      8.916004
C       -2.882055      9.742221      0.285203
N       -3.970603     10.394100      0.793412
C       -1.893012     10.655935      0.012113
N       -2.437373     11.860444      0.348925
N       -3.685379     11.689209      0.835162
C       -1.985720     13.177958     -0.081332
H       -1.832573     13.099428     -1.161914
H       -2.807327     13.878611      0.106027
C       -0.718926     13.725953      0.534764
C        1.578568     14.947319      1.674735
C        0.025586     13.078652      1.522318
C       -0.274345     14.985368      0.098114
C        0.857219     15.586044      0.657596
C        1.158542     13.677557      2.086671
H       -0.279635     12.109678      1.904039
H       -0.824127     15.521436     -0.673988
H        1.160343     16.572957      0.313743
H        1.687263     13.149501      2.878495
C        2.709193     15.624086      2.328621
C        2.468182     16.556294      3.368669
C        4.040337     15.386044      1.912089
C        1.219922     16.906902      3.861274
C        1.389416     17.874888      4.893134
C        2.742698     18.135509      5.035562
N        3.346737     17.310951      4.104789
N        5.217744     15.927209      2.366436
C        6.337017     15.509370      1.670217
C        5.843491     14.600707      0.746898
C        4.426298     14.527815      0.893622
C        3.306054     19.065855      5.955943
C        7.703531     15.888262      1.804702
C        4.708038     19.216354      5.958919
C        8.034596     16.809765      2.821872
C        5.503978     20.065329      6.727558
C        6.895723     19.892570      6.355085
C        6.893993     18.942902      5.374816
N        5.606723     18.562980      5.187710
N        7.196345     17.404163      3.700355
C        7.788023     18.294995      4.533094
C        9.123001     18.286327      4.250497
C        9.278660     17.345506      3.157238
Cu       5.282179     17.236488      3.825936
H        0.265901     16.514966      3.528184
H        0.587697     18.329923      5.463568
H        6.430242     14.048022      0.021703
H        3.765469     13.916200      0.290706
H        5.141813     20.760228      7.476691
H        7.746787     20.421860      6.762174
H        9.902404     18.873736      4.717108
H       10.217651     17.110462      2.668712
C        4.832949      4.551295     -7.825419
N        5.788192      5.356654     -7.261383
C        5.139859      4.360511     -9.151284
N        6.343469      4.979413     -9.314734
N        6.692935      5.638889     -8.190238
C        7.129676      5.113463    -10.531010
H        6.433848      5.445513    -11.304714
H        7.871934      5.895453    -10.360079
C        7.864705      3.875375    -10.978236
C        9.429908      1.700190    -11.892637
C        8.524447      3.040536    -10.074319
C        8.004206      3.614507    -12.349824
C        8.768624      2.535016    -12.801632
C        9.287771      1.960620    -10.523831
H        8.459443      3.231875     -9.007172
H        7.524300      4.261085    -13.081753
H        8.865302      2.362255    -13.870816
H        9.791805      1.331596     -9.794890
C       10.299554      0.609503    -12.356633
C       11.640334      0.880327    -12.723536
C        9.824495     -0.721289    -12.416549
C       12.244652      2.128849    -12.702532
C       13.593193      1.991889    -13.141275
C       13.831483      0.656205    -13.423803
N       12.627561      0.032098    -13.157056
N       10.473320     -1.876055    -12.777350
C        9.697336     -3.016596    -12.671248
C        8.458797     -2.544442    -12.266129
C        8.537628     -1.130174    -12.104089
C       15.071212      0.122393    -13.877308
C       10.025384     -4.383667    -12.910014
C       15.144902     -1.268349    -14.100594
C       11.327859     -4.676399    -13.369511
C       16.224977     -2.039124    -14.530213
C       15.827701     -3.433408    -14.599336
C       14.519297     -3.458148    -14.211367
N       14.159935     -2.180694    -13.936974
N       12.336486     -3.804982    -13.597816
C       13.493392     -4.373339    -14.016550
C       13.271861     -5.716854    -14.107767
C       11.894066     -5.909386    -13.695013
Cu      12.346064     -1.895438    -13.351535
H       11.779136      3.060991    -12.403379
H       14.309009      2.801018    -13.228517
H        7.573546     -3.142598    -12.094543
H        7.726526     -0.488699    -11.776893
H       17.212165     -1.660884    -14.770079
H       16.446520     -4.270713    -14.892716
H       13.971818     -6.483787    -14.411208
H       11.389929     -6.867744    -13.643144
C       -2.203744     -7.141616     -6.895861
N       -1.610124     -7.562750     -8.052321
C       -3.132783     -8.072338     -6.497389
N       -3.085660     -9.036507     -7.461263
N       -2.151369     -8.727701     -8.385357
C       -4.100666    -10.044537     -7.741280
H       -5.059443     -9.517952     -7.708966
H       -3.930758    -10.398586     -8.764554
C       -4.185969    -11.233948     -6.812475
C       -4.411132    -13.578275     -5.222227
C       -3.346970    -11.444334     -5.716856
C       -5.167881    -12.202233     -7.081704
C       -5.280620    -13.354528     -6.297981
C       -3.453567    -12.599523     -4.932217
H       -2.565630    -10.732783     -5.470038
H       -5.846774    -12.072903     -7.923217
H       -6.039056    -14.094275     -6.546528
H       -2.754804    -12.736210     -4.108562
C       -4.476984    -14.831691     -4.453773
C       -3.879366    -16.010264     -4.967054
C       -5.162730    -14.890638     -3.217113
C       -3.196976    -16.108023     -6.170461
C       -2.754822    -17.451980     -6.339866
C       -3.172029    -18.194724     -5.247260
N       -3.828572    -17.279095     -4.445789
N       -5.361021    -15.950427     -2.366755
C       -6.149282    -15.654253     -1.270029
C       -6.426015    -14.302633     -1.404696
C       -5.821331    -13.833006     -2.608166
C       -2.941821    -19.589529     -5.067447
C       -6.619055    -16.490196     -0.216954
C       -3.443341    -20.189580     -3.894102
C       -6.217487    -17.843463     -0.220877
C       -3.383399    -21.522725     -3.488556
C       -4.070816    -21.674074     -2.219757
C       -4.523528    -20.426457     -1.901326
N       -4.120789    -19.590097     -2.888661
N       -5.433455    -18.467793     -1.128159
C       -5.266577    -19.795516     -0.912924
C       -5.929630    -20.104068      0.239254
C       -6.539182    -18.862399      0.676508
Cu      -4.651419    -17.742543     -2.731702
H       -3.019511    -15.303029     -6.874153
H       -2.192194    -17.824484     -7.188298
H       -7.016814    -13.702643     -0.721521
H       -5.888638    -12.820322     -2.987732
H       -2.911419    -22.327661     -4.040441
H       -4.207694    -22.590276     -1.661177
H       -6.013729    -21.071473      0.715951
H       -7.163221    -18.752544      1.556356
C       -2.221627    -20.392281     -6.076888
C       -0.832213    -21.910369     -8.028482
C       -0.832685    -20.642747     -5.943541
C       -2.905331    -20.921397     -7.200342
C       -2.198963    -21.657509     -8.167150
C       -0.158463    -21.397483     -6.918201
H       -2.724637    -22.041551     -9.039782
H        0.908417    -21.584423     -6.809746
C       -7.549499    -16.000450      0.818681
C       -9.365798    -15.231415      2.854588
C       -8.949358    -16.019600      0.585327
C       -7.072598    -15.555248      2.074835
C       -7.987091    -15.193653      3.078557
C       -9.835514    -15.622009      1.599983
H       -7.614634    -14.889204      4.054445
H      -10.908062    -15.635863      1.414415
C        9.063660     -5.476105    -12.660435
C        7.276282     -7.630977    -12.204712
C        9.097744     -6.198078    -11.438959
C        8.112189     -5.843901    -13.643958
C        7.221252     -6.902719    -13.395416
C        8.213433     -7.271243    -11.234054
H        6.488150     -7.176336    -14.152434
H        8.260658     -7.836206    -10.303932
C       16.246714      0.985140    -14.104075
C       18.504841      2.640823    -14.542016
C       16.474351      1.572240    -15.373959
C       17.163303      1.245788    -13.054806
C       18.274279      2.074314    -13.286131
C       17.595619      2.395032    -15.573587
H       18.970040      2.280317    -12.474485
H       17.761769      2.850948    -16.548117
C        8.749195     15.399643      0.884477
C       10.864584     14.587121     -0.820246
C        9.564663     14.295071      1.229113
C        8.991612     16.073199     -0.341128
C       10.037323     15.651817     -1.179479
C       10.622654     13.919982      0.383607
H       10.218562     16.174858     -2.116719
H       11.275312     13.100390      0.676618
C        2.459558     19.856997      6.871608
C        0.805472     21.357612      8.619635
C        1.866102     21.069722      6.439393
C        2.227520     19.419226      8.199756
C        1.418454     20.182446      9.058622
C        1.044342     21.798902      7.316090
H        1.262412     19.850889     10.083686
H        0.586076     22.726363      6.976817
C      -12.378106      7.753640      7.018080
C      -10.252976      9.596222      6.649417
C      -11.259927      7.753551      7.892372
C      -12.408210      8.683459      5.949703
C      -11.340252      9.581015      5.772028
C      -10.219222      8.678479      7.701271
H      -11.367026     10.290633      4.946659
H       -9.370885      8.684237      8.384965
C      -19.876093      2.056724      9.610418
C      -22.098412      0.579000     10.564356
C      -19.750960      1.221806     10.748867
C      -21.133884      2.148407      8.963288
C      -22.227432      1.413921      9.451938
C      -20.863442      0.499373     11.212308
H      -23.193500      1.493196      8.956359
H      -20.764310     -0.135819     12.090955
C       -9.525042    -16.474431     -0.732405
H       -9.228636    -17.505881     -0.947052
H       -9.194251    -15.818436     -1.543193
H      -10.620148    -16.449118     -0.721466
C      -10.324290    -14.816872      3.931437
H       -9.971062    -15.155407      4.909267
H      -11.312524    -15.261794      3.774521
H      -10.428624    -13.727774      3.943640
C        2.079754     21.600710      5.044499
H        1.592420     20.952557      4.310004
H        3.147712     21.677370      4.817617
H        1.657566     22.605076      4.930255
C        8.027766     -5.126427    -14.967278
H        7.318106     -5.616132    -15.642971
H        8.999652     -5.126583    -15.470714
H        7.687197     -4.096789    -14.823313
C       10.095756     -5.882630    -10.351443
H        9.786167     -6.314687     -9.393354
H       10.182342     -4.804053    -10.193866
H       11.076458     -6.293578    -10.609088
C        6.323024     -8.760717    -11.949539
H        6.839051     -9.597246    -11.467651
H        5.895425     -9.138496    -12.884109
H        5.506138     -8.422513    -11.304607
C       15.533272      1.341260    -16.528927
H       15.483055      0.276503    -16.776785
H       15.866962      1.868158    -17.429458
H       14.531972      1.711788    -16.288459
C       16.972972      0.660912    -11.678273
H       16.958063     -0.432477    -11.722938
H       16.042118      1.024848    -11.232502
H       17.789435      0.945454    -11.005673
C       19.677098      3.550532    -14.762228
H       20.520377      3.262612    -14.125681
H       19.397138      4.583384    -14.533370
H       20.022496      3.498834    -15.800147
C      -13.569017      8.743406      4.989666
H      -13.626148      7.823444      4.400219
H      -13.464376      9.577119      4.286863
H      -14.509304      8.894920      5.529008
C      -11.163434      6.803264      9.060703
H      -11.389627      5.777934      8.752505
H      -11.850432      7.108405      9.855599
H      -10.150427      6.788348      9.477862
C       -9.114144     10.552592      6.450508
H       -8.798286     10.977874      7.408914
H       -9.403795     11.387079      5.803442
H       -8.266318     10.034729      5.991169
C      -21.335654      3.025131      7.753553
H      -20.675943      2.713123      6.938026
H      -21.143835      4.073310      8.002832
H      -22.363549      2.962697      7.380173
C      -18.443222      1.085895     11.486734
H      -18.532299      0.401744     12.337594
H      -18.122557      2.054709     11.881991
H      -17.669487      0.682476     10.826227
C      -23.284165     -0.173099     11.092094
H      -22.972821     -1.105638     11.574395
H      -23.969436     -0.441199     10.281085
H      -23.821735      0.440362     11.821597
C       -0.043139     22.167594      9.554096
H       -0.548173     21.522923     10.281222
H       -0.821570     22.708512      9.005729
H        0.577768     22.890117     10.092560
C        8.159947     17.255768     -0.771004
H        7.115712     16.960505     -0.910704
H        8.510614     17.667313     -1.723731
H        8.221063     18.059674     -0.030858
C        9.373207     13.535513      2.516281
H        9.882238     12.565915      2.485330
H        8.314877     13.327659      2.694486
H        9.778948     14.106859      3.356638
C       12.002055     14.164665     -1.702690
H       12.946226     14.231918     -1.154987
H       12.085831     14.806206     -2.586094
H       11.853032     13.137486     -2.048638
C        2.874634     18.174296      8.749687
H        2.847145     17.362093      8.021089
H        2.352917     17.815317      9.642983
H        3.914197     18.380823      9.021850
C       -4.381535    -20.694238     -7.406758
H       -4.947876    -20.979201     -6.514582
H       -4.766783    -21.301146     -8.233402
H       -4.576284    -19.644825     -7.647274
C       -0.051832    -20.141240     -4.756621
H        1.026390    -20.263604     -4.902440
H       -0.330797    -20.696345     -3.856008
H       -0.234991    -19.076855     -4.601365
C       -0.087331    -22.669398     -9.086127
H        0.754266    -23.219947     -8.652784
H        0.294782    -21.977766     -9.843315
H       -0.738319    -23.403168     -9.572988
C       -5.601654    -15.510767      2.397686
H       -5.231039    -16.517911      2.611292
H       -5.405580    -14.881644      3.272944
H       -5.031565    -15.081639      1.569682
C       -4.306277     -8.662520     -2.676784
C       -5.349852     -9.492144     -2.273008
H       -5.153822    -10.407442     -1.725967
C       -6.656904     -9.152955     -2.607808
H       -7.483253     -9.792601     -2.310070
C       -6.892965     -8.006832     -3.357149
H       -7.903967     -7.744733     -3.654335
C       -5.811292     -7.226964     -3.752730
C       -6.000694     -6.005379     -4.628509
H       -6.144431     -5.126972     -3.990460
H       -5.094104     -5.863679     -5.226809
C       -7.048613     -5.332764     -6.657500
H       -6.411365     -4.454676     -6.494042
H       -8.053181     -4.955075     -6.880504
C       -6.586552     -6.165997     -7.827643
C       -7.348131     -7.258002     -8.262848
H       -8.275862     -7.511944     -7.754077
C       -6.918714     -8.040864     -9.338799
H       -7.515858     -8.892567     -9.654995
C       -5.712711     -7.763464     -9.986015
C       -4.966871     -6.657507     -9.581274
H       -4.030994     -6.395568    -10.064900
C       -5.400611     -5.865446     -8.508353
H       -4.789707     -5.020299     -8.199658
C       -4.015582     -8.625827    -11.433289
H       -3.322339     -8.474555    -10.606673
H       -3.901857     -7.811696    -12.157910
C       -3.717375     -9.971694    -12.096227
H       -4.428613    -10.117200    -12.919512
H       -3.923237    -10.784107    -11.388500
C       -2.291572    -10.090871    -12.647631
H       -2.243444    -11.011807    -13.242135
H       -2.090838     -9.254791    -13.327461
C       -1.194249    -10.149936    -11.579592
H       -0.221960    -10.214324    -12.082543
H       -1.220099     -9.238318    -10.973987
C       -0.671662    -11.372231     -9.607591
C       -1.153396    -12.284004     -8.669488
H       -2.015465    -12.901085     -8.907341
C       -0.569365    -12.373792     -7.403349
H       -0.988911    -13.059472     -6.672013
C        0.519812    -11.568039     -7.055640
C        1.033358    -10.691853     -8.018582
H        1.884685    -10.057764     -7.785470
C        0.443797    -10.596839     -9.287386
H        0.861002     -9.887209     -9.993034
C        1.122724    -11.655563     -5.675135
H        1.424616    -12.694206     -5.502544
H        2.031313    -11.050841     -5.585433
C        0.046378     -9.901240     -4.479467
H       -0.414676     -9.464307     -5.371095
H        1.025621     -9.437246     -4.329679
C       -0.814784     -9.620610     -3.263521
C       -0.302415     -9.826743     -1.986302
H        0.716287    -10.177795     -1.851953
C       -1.120608     -9.588490     -0.887024
H       -0.744503     -9.744356      0.120600
C       -2.433585     -9.171939     -1.089526
H       -3.083891     -8.991138     -0.241479
C       -2.898576     -9.001987     -2.390574
N       -4.535365     -7.522326     -3.382186
N       -2.092168     -9.202503     -3.467575
O       -7.142430     -6.138191     -5.482988
O       -5.370202     -8.651690    -10.969094
O       -1.378593    -11.319343    -10.779905
O        0.190183    -11.315406     -4.646036
C      -13.129276      2.415194      0.695322
C      -14.269955      3.214811      0.753742
H      -14.294378      4.108269      1.369408
C      -15.403383      2.838832      0.037135
H      -16.303152      3.446405      0.077127
C      -15.383858      1.666274     -0.709801
H      -16.266198      1.347907     -1.256707
C      -14.227177      0.894731     -0.719515
C      -14.160835     -0.404974     -1.496702
H      -13.936112     -0.177097     -2.544712
H      -13.356132     -1.025628     -1.087321
C      -15.298353     -2.448139     -1.942914
H      -14.490323     -2.532510     -2.679969
H      -16.232980     -2.672955     -2.469435
C      -15.140362     -3.433018     -0.811178
C      -16.148348     -3.563702      0.154470
H      -17.056052     -2.968164      0.079637
C      -15.985941     -4.430781      1.238798
H      -16.764624     -4.502077      1.994233
C      -14.810837     -5.169043      1.386302
C      -13.826590     -5.088176      0.400885
H      -12.911137     -5.668963      0.469610
C      -13.987571     -4.220702     -0.688547
H      -13.189122     -4.152113     -1.424476
C      -13.402776     -6.195541      3.006436
H      -12.727990     -5.363003      2.800739
H      -13.037815     -7.098170      2.503821
C      -13.467620     -6.416712      4.518990
H      -14.234102     -7.172888      4.723451
C      -12.141652     -6.876411      5.136687
H      -12.325207     -7.124546      6.189058
H      -11.815259     -7.796125      4.636951
C      -11.017362     -5.841170      5.062954
H      -10.088228     -6.313120      5.390674
H      -10.898389     -5.504393      4.029504
C      -10.478115     -3.660333      5.865546
C      -10.806429     -2.605696      6.720722
H      -11.638337     -2.716341      7.411943
C      -10.117490     -1.387973      6.654064
H      -10.425507     -0.564952      7.293945
C       -9.082904     -1.208169      5.728721
C       -8.712506     -2.290485      4.921636
H       -7.915876     -2.185558      4.188604
C       -9.399070     -3.508620      4.996036
H       -9.097970     -4.298318      4.315063
C       -8.422808      0.138982      5.556015
H       -8.151545      0.523588      6.544796
H       -7.485263      0.061734      4.991836
C       -9.508929      0.822083      3.549241
H      -10.148832     -0.058653      3.465560
H       -8.556662      0.620865      3.044288
C      -10.174427      1.990254      2.850763
C       -9.616031      3.259610      2.918255
H       -8.713949      3.430810      3.496193
C      -10.229274      4.300301      2.230273
H       -9.808310      5.300747      2.267412
C      -11.382011      4.048559      1.489411
H      -11.857627      4.856417      0.943235
C      -11.896388      2.753597      1.446855
N      -13.103685      1.276889     -0.055995
N      -11.289894      1.736998      2.116788
O      -15.401483     -1.117973     -1.428905
O      -14.726665     -5.908641      2.535348
O      -11.303980     -4.751269      5.942917
O       -9.287220      1.098904      4.937187
C        2.069376      9.819109     -0.200236
C        3.062245     10.680731     -0.660951
H        3.803340     11.089442      0.016776
C        3.077789     11.044638     -2.003690
H        3.838532     11.723367     -2.379465
C        2.090056     10.560376     -2.852704
H        2.068827     10.860278     -3.896132
C        1.109685      9.720776     -2.334528
C       -0.031219      9.217259     -3.195015
H        0.254308      8.259187     -3.642300
H       -0.906215      9.061977     -2.554715
C       -1.686852      9.995864     -4.717711
H       -2.068674      8.980850     -4.550876
H       -1.675438     10.153254     -5.802437
C       -2.571096     11.049293     -4.096790
C       -2.307937     12.408691     -4.308774
H       -1.459527     12.709900     -4.919926
C       -3.116694     13.389204     -3.725909
H       -2.889427     14.439645     -3.889716
C       -4.188520     13.033427     -2.904455
C       -4.478800     11.682566     -2.718781
H       -5.311333     11.359844     -2.101311
C       -3.673712     10.697673     -3.308925
H       -3.909255      9.651163     -3.129468
C       -5.708921     13.794946     -1.223895
H       -5.276365     13.026807     -0.584334
H       -6.676336     13.449045     -1.604909
C       -5.885785     15.078051     -0.410203
H       -6.313498     15.847903     -1.065308
H       -4.902708     15.463668     -0.113330
C       -6.789167     14.915665      0.818302
H       -6.973331     15.916991      1.227299
H       -7.758457     14.508458      0.508149
C       -6.205957     14.040140      1.932874
H       -6.938032     13.979131      2.747067
H       -6.018736     13.032436      1.548822
C       -4.222760     13.869572      3.239988
C       -2.926507     14.347312      3.429767
H       -2.621048     15.281740      2.966886
C       -1.998616     13.608931      4.169144
H       -0.981459     13.979448      4.269738
C       -2.352374     12.385489      4.747480
C       -3.667671     11.932354      4.595130
H       -3.977163     10.987697      5.035258
C       -4.597931     12.671702      3.850333
H       -5.598024     12.267883      3.739179
C       -1.331839     11.583651      5.516986
H       -0.926966     12.221305      6.310291
H       -1.781029     10.718277      6.015351
C       -0.522080     10.016208      3.919804
H       -1.303123     10.243387      3.187002
H       -0.873948      9.206264      4.565300
C        0.735868      9.560253      3.207331
C        1.765644      8.963956      3.928550
H        1.670273      8.810661      4.999222
C        2.922549      8.582163      3.257789
H        3.742254      8.117170      3.798951
C        3.031174      8.823625      1.890919
H        3.930757      8.538400      1.358224
C        1.977046      9.442076      1.224306
N        1.120539      9.316074     -1.035088
N        0.830936      9.787495      1.870341
O       -0.346197     10.135247     -4.248362
O       -4.849155     14.086340     -2.331648
O       -5.010890     14.644139      2.430032
O       -0.229695     11.178944      4.701480
C        4.771051      1.870375    -12.588095
C        5.146140      1.485120    -13.875275
H        5.493382      0.476657    -14.076552
C        5.098484      2.417441    -14.907728
H        5.391984      2.135712    -15.915049
C        4.690962      3.717837    -14.635268
H        4.663718      4.461736    -15.425916
C        4.347798      4.056842    -13.330402
C        3.918490      5.468414    -12.981816
H        2.853838      5.583698    -13.213236
H        4.067060      5.631395    -11.908409
C        4.548228      7.756390    -13.202381
H        3.616713      7.882282    -12.637095
H        4.505273      8.451141    -14.048896
C        5.766445      8.087662    -12.376485
C        7.042595      8.046635    -12.956301
H        7.155728      7.790850    -14.008007
C        8.181805      8.299679    -12.187518
H        9.166710      8.236446    -12.643468
C        8.067462      8.581316    -10.825905
C        6.799041      8.683069    -10.253108
H        6.674520      8.928905     -9.202368
C        5.654980      8.431890    -11.022701
H        4.679844      8.486240    -10.543239
C        9.218491      8.364949     -8.760518
H        8.527571      7.538158     -8.581800
H        8.898312      9.243218     -8.188871
C       10.623835      7.935742     -8.333436
H       11.332582      8.708778     -8.651180
H       10.911708      7.028974     -8.879557
C       10.771482      7.720067     -6.822455
H       11.831524      7.540404     -6.605679
H       10.483746      8.641704     -6.302862
C        9.947357      6.556560     -6.268080
H        9.976958      6.598390     -5.176993
H        8.909087      6.652667     -6.597436
C        9.802722      4.181198     -6.415155
C       10.379477      2.992170     -6.867018
H       11.351995      3.019688     -7.352477
C        9.691966      1.777081     -6.759008
H       10.139916      0.873396     -7.164534
C        8.411703      1.734165     -6.195216
C        7.869325      2.916190     -5.677491
H        6.876797      2.919602     -5.233404
C        8.562669      4.127972     -5.780246
H        8.074833      5.020954     -5.402485
C        7.600631      0.461235     -6.212553
H        8.238150     -0.366947     -5.882357
H        6.762362      0.504183     -5.506475
C        6.067285      1.001205     -7.959546
H        5.284798      1.059010     -7.193772
C        5.443067      0.487460     -9.241406
C        4.924438     -0.800073     -9.296911
H        4.984904     -1.453959     -8.432599
C        4.328003     -1.232915    -10.474805
H        3.912250     -2.233816    -10.539981
C        4.262746     -0.371545    -11.566824
H        3.789109     -0.702230    -12.485412
C        4.791536      0.913963    -11.455579
N        4.359569      3.143849    -12.321906
N        5.367639      1.338466    -10.299231
O        4.663268      6.434316    -13.732470
O        9.252698      8.709929    -10.152424
O       10.519691      5.316215     -6.688936
O        7.123825      0.139798     -7.522854
H        6.470098      2.000992     -8.131060
H      -13.819800     -5.500278      5.008415
H        0.745835      2.371274     -7.562701
Zn       2.080569     -1.162425      2.599832
N        2.201110      0.793085      3.321191
C        3.227092      1.663609      3.058749
C        1.335391      1.328615      4.239990
C        2.371372     -4.873531      0.707614
C        1.279293     -5.132232      1.569301
C        1.177576     -4.070311      2.454053
N        2.036537     -3.111542      1.975883
C        2.924891     -3.661565      1.085708
C        6.004435     -0.227832      1.557276
C        5.897395     -1.511214      0.985131
C        4.612701     -1.981846      1.212641
N        4.039610     -1.065337      2.082818
C        4.768130      0.116136      2.090265
C        4.144702     -3.168294      0.638441
C        1.577079      2.692162      4.217377
C        2.770301      2.901228      3.484590
C        4.473512      1.425710      2.493158
C       -0.365792     -2.787841      5.539613
C       -0.381854     -1.436431      5.937243
C        0.371710     -0.706926      5.028458
N        0.999737     -1.657457      4.234704
C        0.364347     -2.885191      4.362223
C        0.354789     -4.044502      3.574274
C        0.407304      0.691523      5.054709
H        2.757097     -5.558695     -0.037326
H        0.692080     -6.042889      1.579572
H        6.877167      0.409674      1.477885
H        6.674960     -2.003052      0.412105
H        1.030500      3.457920      4.753917
H        3.273000      3.853865      3.365898
H       -0.928473     -3.578813      6.021424
H       -0.951649     -1.041168      6.770233
C        5.456500      2.516961      2.352568
C        7.408409      4.544235      2.082064
C        5.762349      3.054105      1.093223
C        6.125324      3.029230      3.476643
C        7.083055      4.039891      3.345670
C        6.737764      4.046243      0.958223
H        5.259534      2.678319      0.204278
H        5.909358      2.628662      4.465381
H        7.593329      4.398820      4.235747
H        6.982789      4.418832     -0.034348
C       -0.488270      1.474282      5.920105
C       -2.195270      3.093668      7.489472
C       -0.032373      2.038274      7.118680
C       -1.819435      1.698500      5.537101
C       -2.665803      2.492244      6.316578
C       -0.875641      2.841419      7.891224
H        0.991435      1.871100      7.446419
H       -2.201462      1.259640      4.617285
H       -3.690449      2.639600      5.985796
H       -0.486967      3.286394      8.805278
C       -0.485727     -5.204919      3.924674
C       -2.112532     -7.385518      4.694280
C       -1.877930     -5.156491      3.756170
C        0.081181     -6.373053      4.459357
C       -0.721727     -7.457009      4.830557
C       -2.682959     -6.228882      4.149453
H       -2.345276     -4.264635      3.342868
H       -0.249918     -8.337631      5.258774
H       -3.762850     -6.149567      4.042001
C        4.919697     -3.895702     -0.377534
C        6.309474     -5.342997     -2.366961
C        4.857539     -3.505819     -1.723887
C        5.712666     -4.999103     -0.033927
C        6.399737     -5.714161     -1.018565
C        5.550008     -4.217631     -2.707210
H        4.261289     -2.642338     -2.012688
H        5.788198     -5.314710      1.004434
H        6.996089     -6.576574     -0.727207
H        5.489423     -3.880428     -3.738921
C        8.466076      5.514587      1.909861
N        9.274547      5.553283      0.810006
C        8.852876      6.496235      2.789809
N        9.938455      7.079062      2.189476
N       10.171471      6.512331      0.991364
C       10.821506      8.082801      2.769066
H       10.197307      8.839942      3.244017
H       11.389809      7.578010      3.558107
C       11.748491      8.762308      1.790507
C       13.489164      9.999654     -0.062878
C       11.275517      9.753901      0.924425
C       13.101252      8.406214      1.728483
C       13.961830      9.015895      0.813224
C       12.136511     10.358831      0.005258
H       10.228420     10.047531      0.943184
H       13.496075      7.639963      2.387622
H       15.004698      8.708654      0.778026
H       11.738992     11.103647     -0.678746
C       14.389279     10.637758     -1.033733
C       14.582351     10.070030     -2.315256
C       15.071957     11.830826     -0.699465
C       13.982515      8.910784     -2.780616
C       14.415179      8.673593     -4.117131
C       15.300114      9.677400     -4.477948
N       15.362989     10.490578     -3.361944
N       15.942804     12.587657     -1.442009
C       16.411180     13.711744     -0.788463
C       15.806468     13.658389      0.457718
C       14.982895     12.496758      0.513656
C       15.958758      9.779462     -5.736757
C       17.306498     14.729939     -1.223928
C       16.831953     10.869964     -5.934918
C       17.842613     14.622411     -2.524670
C       17.594034     11.200694     -7.055302
C       18.329700     12.425020     -6.796603
C       17.989715     12.792111     -5.526573
N       17.123709     11.859378     -5.060092
N       17.604519     13.650186     -3.434450
C       18.258993     13.801811     -4.611553
C       18.998565     14.945072     -4.515601
C       18.731546     15.468100     -3.188069
Cu      16.457094     12.112822     -3.270554
H       13.292462      8.282372     -2.230054
H       14.102389      7.839524     -4.735118
H       15.933154     14.375873      1.260042
H       14.386356     12.195257      1.366717
H       17.630025     10.636125     -7.980051
H       19.001666     12.933551     -7.474729
H       19.646229     15.378433     -5.265814
H       19.160038     16.376111     -2.779437
C       -3.018207      3.995042      8.272199
N       -2.614053      4.556670      9.451266
C       -4.279817      4.450442      7.975588
N       -4.586176      5.307167      8.994402
N       -3.584880      5.344737      9.891475
C       -5.859984      5.965365      9.245700
H       -6.488436      5.819394      8.364109
H       -6.333648      5.446349     10.086699
C       -5.739094      7.442549      9.539087
C       -5.402763     10.195002     10.092066
C       -6.077746      8.405945      8.579677
C       -5.275173      7.874167     10.787806
C       -5.107116      9.230335     11.061737
C       -5.909959      9.768923      8.854851
H       -6.444431      8.102915      7.600845
H       -4.995696      7.148434     11.546647
H       -4.703319      9.529157     12.027068
H       -6.142423     10.502120      8.085663
C       -5.115685     11.612074     10.356698
C       -3.833831     12.137078     10.063622
C       -6.087939     12.457368     10.938703
C       -2.775255     11.420528      9.526406
C       -1.667787     12.297784      9.357473
C       -2.028628     13.556026      9.812813
N       -3.333023     13.401665     10.240294
N       -6.007510     13.781668     11.292601
C       -7.160648     14.283391     11.866232
C       -8.034999     13.207377     11.868082
C       -7.373819     12.081581     11.294724
C       -1.183323     14.702575      9.807354
C       -7.456005     15.585165     12.364445
C       -1.699198     15.900915     10.341316
C       -6.448266     16.569422     12.274944
C       -1.094903     17.151923     10.455668
C       -2.023766     18.084785     11.067379
C       -3.162768     17.367352     11.295629
N       -2.931412     16.104055     10.861965
N       -5.201026     16.426573     11.771299
C       -4.438738     17.546788     11.814987
C       -5.201622     18.529390     12.376975
C       -6.478796     17.905926     12.673140
Cu      -4.386277     14.850063     11.026052
H       -2.775373     10.366843      9.276082
H       -0.703531     12.015117      8.951672
H       -9.051364     13.212303     12.244396
H       -7.810047     11.097400     11.170723
H       -0.089935     17.394524     10.132604
H       -1.846313     19.129750     11.282398
H       -4.920906     19.556208     12.568804
H       -7.323873     18.406571     13.131688
C       -2.971919     -8.449386      5.163388
N       -4.221478     -8.234047      5.671339
C       -2.691265     -9.793299      5.209840
N       -3.798106    -10.349977      5.796361
N       -4.717889     -9.401879      6.054505
C       -3.963754    -11.740222      6.200786
H       -3.651272    -12.367765      5.365871
H       -3.261740    -11.909215      7.024750
C       -5.365321    -12.132107      6.602121
C       -7.991443    -12.846972      7.370832
C       -6.357433    -12.336557      5.637181
C       -5.697601    -12.299506      7.951876
C       -6.994707    -12.649488      8.333229
C       -7.655384    -12.684538      6.020162
H       -6.132139    -12.208052      4.580791
H       -4.947671    -12.151221      8.721973
H       -7.226747    -12.759578      9.390217
H       -8.415054    -12.813136      5.253812
C       -9.357377    -13.218695      7.766298
C      -10.342526    -12.224175      7.971275
C       -9.706513    -14.579162      7.937845
C      -10.145711    -10.858164      7.845879
C      -11.375296    -10.190250      8.114291
C      -12.333722    -11.141162      8.427820
N      -11.661653    -12.344903      8.328272
N      -10.906118    -15.146186      8.287151
C      -10.881742    -16.526863      8.344538
C       -9.576238    -16.858659      8.017693
C       -8.851035    -15.657568      7.768891
C      -13.688207    -10.862236      8.768990
C      -11.911993    -17.458760      8.657877
C      -14.529461    -11.954898      9.067639
C      -13.187974    -16.946818      8.974740
C      -15.876027    -11.961056      9.431258
C      -16.318816    -13.329497      9.626893
C      -15.223621    -14.105135      9.377375
N      -14.205018    -13.267849      9.062937
N      -13.565930    -15.648794      9.016813
C      -14.863923    -15.446338      9.350112
C      -15.422119    -16.674802      9.556535
C      -14.355380    -17.629486      9.316193
Cu     -12.508425    -14.081751      8.651137
H       -9.215943    -10.367167      7.583473
H      -11.521463     -9.116474      8.083903
H       -9.168156    -17.860860      7.957962
H       -7.805356    -15.606869      7.488804
H      -16.500199    -11.082206      9.546335
H      -17.310721    -13.656367      9.908415
H      -16.442616    -16.898641      9.836829
H      -14.455690    -18.706242      9.391230
C        6.980263     -6.139971     -3.373522
N        7.975716     -7.035624     -3.096763
C        6.721803     -6.163190     -4.723003
N        7.597428     -7.081124     -5.223421
N        8.354753     -7.595429     -4.237641
C        7.881705     -7.372891     -6.618718
H        7.356111     -6.631105     -7.224281
H        8.956647     -7.230605     -6.778331
C        7.472130     -8.761765     -7.045744
C        6.744069    -11.373154     -7.856422
C        6.434273     -8.957556     -7.966878
C        8.149058     -9.883198     -6.553027
C        7.793477    -11.170896     -6.953267
C        6.072358    -10.250379     -8.363895
H        5.889822     -8.106934     -8.372285
H        8.952629     -9.763430     -5.831460
H        8.330697    -12.021181     -6.537440
H        5.251032    -10.383432     -9.064991
C        6.346048    -12.736341     -8.236576
C        5.500770    -13.494148     -7.390358
C        6.812802    -13.315617     -9.440007
C        4.994980    -13.073399     -6.169657
C        4.171457    -14.104334     -5.635589
C        4.175147    -15.173324     -6.517432
N        5.003805    -14.764094     -7.544229
N        6.569259    -14.555954     -9.975828
C        7.207228    -14.785218    -11.180381
C        7.910128    -13.614950    -11.421510
C        7.668195    -12.709576    -10.347565
C        3.452698    -16.387545     -6.335638
C        7.196750    -15.927807    -12.031160
C        3.583386    -17.383870     -7.324637
C        6.417465    -17.035896    -11.635710
C        2.987195    -18.641845     -7.398413
C        3.417043    -19.312084     -8.612030
C        4.254078    -18.432416     -9.236129
N        4.325354    -17.327129     -8.454531
N        5.667806    -17.156682    -10.516172
C        5.016260    -18.339118    -10.393781
C        5.329888    -19.085713    -11.492695
C        6.224718    -18.257538    -12.280667
Cu       5.419145    -15.877008     -9.099241
H        5.188116    -12.123476     -5.686868
H        3.637329    -14.053351     -4.693931
H        8.542523    -13.415532    -12.278855
H        8.094212    -11.716927    -10.261479
H        2.302281    -19.054803     -6.668238
H        3.120713    -20.296065     -8.949327
H        4.990172    -20.084206    -11.732611
H        6.669308    -18.546896    -13.225999
C        2.549200    -16.567495     -5.182932
C        0.815569    -16.782030     -2.950108
C        1.189779    -16.183310     -5.284621
C        3.021641    -17.088604     -3.954320
C        2.148099    -17.193049     -2.856855
C        0.344428    -16.290401     -4.168825
H        2.514659    -17.598362     -1.915565
H       -0.699388    -15.995334     -4.255929
C        7.974002    -15.962780    -13.285182
C        9.475110    -16.015918    -15.688660
C        9.310053    -16.436544    -13.290302
C        7.397640    -15.526345    -14.504145
C        8.153162    -15.564233    -15.688308
C       10.039231    -16.461412    -14.490977
H        7.703927    -15.235127    -16.623698
H       11.062806    -16.832231    -14.490899
C      -11.665515    -18.913492      8.651619
C      -11.206207    -21.709886      8.641369
C      -11.838551    -19.667592      7.463916
C      -11.248747    -19.579252      9.831348
C      -11.021127    -20.965538      9.808919
C      -11.600447    -21.052267      7.473637
H      -10.694958    -21.471508     10.715959
H      -11.725557    -21.625853      6.556846
C      -14.205869     -9.480848      8.804469
C      -15.162584     -6.813313      8.854531
C      -14.084398     -8.693717      9.976794
C      -14.821939     -8.914726      7.660494
C      -15.287078     -7.589653      7.700477
C      -14.552403     -7.368661      9.981479
H      -15.743719     -7.152290      6.814154
H      -14.434556     -6.759957     10.876154
C       -8.765451     15.903690     12.965838
C      -11.273381     16.529215     14.128415
C       -9.828742     16.390490     12.165504
C       -8.980035     15.726468     14.355945
C      -10.230872     16.035455     14.916076
C      -11.067959     16.690810     12.756051
H      -10.393271     15.889592     15.982636
H      -11.884365     17.057162     12.136096
C        0.163073     14.645807      9.206593
C        2.700768     14.372664      7.974926
C        1.287266     14.233121      9.962016
C        0.337476     14.960716      7.836620
C        1.598535     14.811485      7.238874
C        2.540665     14.105129      9.337056
H        1.723783     15.044111      6.183713
H        3.401682     13.785094      9.920817
C       17.666071     15.865836     -0.353613
C       18.363018     18.054075      1.306665
C       16.880474     17.045737     -0.349382
C       18.799668     15.794317      0.494071
C       19.129947     16.886479      1.313927
C       17.235095     18.119048      0.485038
H       19.998268     16.824865      1.967657
H       16.622838     19.019169      0.492658
C       15.735596      8.787208     -6.806310
C       15.270363      6.860178     -8.833195
C       14.733385      8.999058     -7.785799
C       16.508197      7.600323     -6.863451
C       16.257769      6.649695     -7.867919
C       14.510025      8.030450     -8.779094
H       16.837986      5.729087     -7.893789
H       13.724806      8.187234     -9.516822
C        9.978731    -16.922438    -12.029236
H        9.440544    -17.780805    -11.615432
H       10.024159    -16.121481    -11.284904
H       11.007739    -17.245841    -12.220285
C       10.257361    -16.079500    -16.966999
H        9.945186    -15.287874    -17.656280
H       10.106214    -17.049632    -17.450224
H       11.327095    -15.940725    -16.777973
C        1.168823     13.895752     11.425835
H        0.575577     12.986221     11.561040
H        0.708004     14.721274     11.977286
H        2.151912     13.720648     11.876094
C      -11.038014    -18.833048     11.124289
H      -10.704597    -19.503235     11.923976
H      -11.972036    -18.370122     11.457203
H      -10.267916    -18.064878     11.003832
C      -12.267670    -19.017215      6.172910
H      -12.375355    -19.754076      5.369511
H      -11.522583    -18.285446      5.845512
H      -13.238578    -18.526603      6.293078
C      -10.925665    -23.183342      8.626427
H      -11.562197    -23.694958      7.896850
H      -11.130804    -23.630491      9.604807
H       -9.877292    -23.361902      8.368534
C      -13.431292     -9.232240     11.224193
H      -13.904479    -10.168283     11.536809
H      -13.528467     -8.531500     12.060560
H      -12.363029     -9.397906     11.054567
C      -14.964626     -9.690729      6.375833
H      -15.500366    -10.629558      6.544778
H      -13.979590     -9.899786      5.946831
H      -15.537922     -9.129300      5.630361
C      -15.613388     -5.382666      8.857335
H      -16.485773     -5.247140      8.209385
H      -14.804977     -4.735468      8.503151
H      -15.905074     -5.065636      9.864096
C       19.670869     14.564794      0.542581
H       19.086440     13.690784      0.846342
H       20.483912     14.678168      1.267868
H       20.129661     14.380735     -0.433731
C       15.653482     17.178833     -1.215733
H       14.897645     16.442405     -0.925654
H       15.910532     17.047347     -2.271366
H       15.198447     18.170256     -1.116092
C       18.709731     19.197055      2.214096
H       18.209161     19.073491      3.179338
H       18.402064     20.152004      1.775165
H       19.790892     19.250434      2.379952
C       17.583033      7.309653     -5.847183
H       17.140803      7.148332     -4.859330
H       18.303559      8.132029     -5.798770
H       18.146445      6.407198     -6.108200
C       13.863573     10.230341     -7.770581
H       13.232658     10.285296     -8.664059
H       14.472044     11.139494     -7.760478
H       13.204341     10.218315     -6.896954
C       14.982018      5.814528     -9.869726
H       14.614591      6.271624    -10.794562
H       14.226889      5.115909     -9.496217
H       15.888225      5.254277    -10.123111
C        4.047469     14.267221      7.322878
H        3.950438     13.984903      6.269000
H        4.658791     13.499737      7.808931
H        4.569275     15.227316      7.384582
C       -7.892661     15.204985     15.261129
H       -7.589623     14.198357     14.957010
H       -8.232495     15.141767     16.300586
H       -7.025455     15.872342     15.244571
C       -9.667147     16.594143     10.680586
H      -10.587237     16.977485     10.226300
H       -9.431585     15.646560     10.186378
H       -8.876985     17.323237     10.476377
C      -12.612413     16.822648     14.737475
H      -13.239257     15.926000     14.712583
H      -13.121442     17.626006     14.194614
H      -12.505529     17.151359     15.776633
C       -0.805570     15.476150      7.000705
H       -1.651825     14.783633      7.025036
H       -0.512064     15.592973      5.954608
H       -1.124985     16.459848      7.358367
C        4.454179    -17.524809     -3.786436
H        4.715247    -18.284399     -4.529946
H        4.624332    -17.968724     -2.799634
H        5.128587    -16.668346     -3.882408
C        0.609101    -15.696006     -6.586375
H       -0.397339    -15.296719     -6.442070
H        0.539181    -16.520924     -7.302123
H        1.213349    -14.890706     -7.013147
C       -0.121048    -16.938062     -1.789046
H        0.417786    -16.866996     -0.838485
H       -0.621344    -17.910199     -1.840570
H       -0.880384    -16.148660     -1.791164
C        5.978871    -15.020661    -14.567862
H        5.277958    -15.805783    -14.268043
H        5.708261    -14.713603    -15.583933
H        5.852409    -14.146574    -13.921609
C        7.947361     -3.578991     -7.871983
C        8.539861     -2.522119     -8.557405
H        7.983334     -1.961397     -9.300875
C        9.856012     -2.176034     -8.272134
H       10.331802     -1.357797     -8.805161
C       10.549241     -2.886011     -7.300554
H       11.578002     -2.633097     -7.063237
C        9.904838     -3.927546     -6.636998
C       10.631327     -4.679774     -5.538187
H       10.824722     -3.982851     -4.713926
H       10.000559     -5.491012     -5.169695
C       12.687220     -5.753464     -4.991920
H       12.805836     -5.014311     -4.190368
H       13.685561     -5.913490     -5.415335
C       12.175619     -7.072653     -4.469950
C       12.091821     -8.187618     -5.313744
H       12.425284     -8.116616     -6.346583
C       11.538221     -9.384602     -4.850878
H       11.448317    -10.233181     -5.523279
C       11.028441     -9.471160     -3.555061
C       11.188388     -8.395693     -2.682405
H       10.838001     -8.451239     -1.657177
C       11.750582     -7.199148     -3.140164
H       11.812319     -6.355420     -2.457303
C        9.234693    -10.470620     -2.382152
H        8.832528     -9.456315     -2.411181
H        9.548272    -10.691797     -1.355609
C        8.143389    -11.448529     -2.822026
H        8.561709    -12.463026     -2.802744
H        7.875638    -11.262098     -3.866971
C        6.893241    -11.410976     -1.935335
H        6.293934    -12.299532     -2.171169
H        7.192659    -11.491221     -0.883830
C        6.004491    -10.173681     -2.114405
H        5.217282    -10.220797     -1.352421
H        6.584547     -9.255788     -1.976663
C        4.584967     -9.161385     -3.744865
C        4.252999     -9.090057     -5.097159
H        4.651212     -9.830649     -5.782856
C        3.431653     -8.071865     -5.587076
H        3.199952     -8.039447     -6.649430
C        2.913920     -7.099692     -4.724435
C        3.221643     -7.189542     -3.360377
H        2.826594     -6.456893     -2.659816
C        4.055208     -8.210196     -2.874699
H        4.277409     -8.225613     -1.813337
C        1.993435     -6.021171     -5.246308
H        1.007361     -6.471729     -5.399606
H        1.872237     -5.197101     -4.532752
C        3.378388     -4.456537     -6.395718
H        3.904091     -4.496182     -5.436474
H        2.830556     -3.510056     -6.451261
C        4.400197     -4.499735     -7.514243
C        4.064094     -5.002021     -8.768629
H        3.065433     -5.382702     -8.963754
C        5.032558     -5.030262     -9.762997
H        4.805314     -5.434486    -10.745608
C        6.306475     -4.549385     -9.482804
H        7.077021     -4.586793    -10.243851
C        6.590127     -4.050293     -8.213443
N        8.618946     -4.279911     -6.915303
N        5.640573     -4.007594     -7.238188
O       11.863942     -5.218591     -6.032610
O       10.375860    -10.634775     -3.239688
O        5.408010    -10.203177     -3.411478
O        2.437624     -5.526571     -6.510701
C        8.719972      9.840916      5.625356
C        9.354709     10.743161      6.479231
H        9.138558     11.805896      6.434392
C       10.306408     10.276429      7.382350
H       10.815526     10.967497      8.048682
C       10.613799      8.921851      7.413137
H       11.362003      8.542300      8.102677
C        9.962433      8.065614      6.532908
C       10.253845      6.579302      6.543702
H        9.737299      6.124998      7.396911
H        9.868419      6.131972      5.622078
C       11.983996      4.957118      6.410973
H       11.144347      4.289990      6.643135
H       12.796565      4.683488      7.093983
C       12.463651      4.785401      4.992546
C       13.736656      5.234548      4.619328
H       14.392853      5.693905      5.355482
C       14.170036      5.119683      3.295208
H       15.154651      5.487174      3.016408
C       13.331557      4.587647      2.314228
C       12.080118      4.099735      2.688003
H       11.404416      3.657383      1.962086
C       11.646545      4.202423      4.016448
H       10.653860      3.838192      4.270034
C       12.904225      4.417723     -0.026058
H       11.951289      4.897885      0.192758
H       12.751811      3.340846     -0.159617
C       13.470319      5.039339     -1.303773
H       14.504614      4.698649     -1.439034
C       12.667758      4.696378     -2.566128
H       13.185772      5.138642     -3.426051
H       12.678235      3.608573     -2.703844
C       11.214227      5.177775     -2.561407
H       10.705191      4.749848     -3.432205
H       10.712693      4.826595     -1.654123
C        9.974127      7.206289     -2.412422
C       10.017167      8.597865     -2.317542
H       10.956705      9.116925     -2.480603
C        8.879860      9.328805     -1.962315
H        8.953847     10.407821     -1.845718
C        7.672141      8.672150     -1.706071
C        7.610796      7.283752     -1.880893
H        6.682587      6.745699     -1.705701
C        8.752620      6.557124     -2.237672
H        8.664417      5.480313     -2.330291
C        6.465694      9.436820     -1.224227
H        6.179825     10.156806     -1.999058
H        5.604319      8.774633     -1.075696
C        7.010001      9.330926      1.096981
H        8.025158      8.944736      0.973069
H        6.311477      8.488039      1.143358
C        6.932068     10.077020      2.414988
C        5.985558     11.072712      2.626430
H        5.314121     11.381032      1.833389
C        5.909751     11.678544      3.874898
H        5.174426     12.457951      4.058332
C        6.784940     11.281365      4.882047
H        6.722654     11.750996      5.858204
C        7.720352     10.280685      4.618990
N        9.016897      8.509209      5.660473
N        7.779864      9.675364      3.399425
O       11.656708      6.325279      6.657016
O       13.837447      4.618878      1.041840
O       11.177207      6.601705     -2.668664
O        6.695962     10.175445     -0.018088
C       -8.417859      3.627211      7.336651
C       -9.714850      3.137403      7.486717
H      -10.487263      3.369641      6.761078
C      -10.016179      2.317487      8.569456
H      -11.022329      1.927585      8.696142
C       -9.017262      1.997940      9.480175
H       -9.232826      1.358658     10.331098
C       -7.738215      2.511516      9.286408
C       -6.615850      2.143880     10.238572
H       -6.303491      1.116363     10.018248
H       -5.766355      2.813912     10.080640
C       -6.045048      1.829339     12.527286
H       -5.561885      0.906689     12.183583
H       -6.547805      1.586540     13.470573
C       -5.045104      2.925549     12.796145
C       -5.465531      4.164893     13.295210
H       -6.518700      4.340541     13.502974
C       -4.543442      5.194969     13.500783
H       -4.884303      6.159374     13.867046
C       -3.197522      5.014732     13.180944
C       -2.758927      3.760089     12.760883
H       -1.710720      3.575669     12.550896
C       -3.678782      2.724416     12.558490
H       -3.316774      1.768989     12.186801
C       -1.335369      6.242123     12.357549
H       -1.422082      5.544807     11.523037
H       -0.396100      6.028307     12.879838
C       -1.321890      7.674773     11.816831
H       -1.254734      8.363732     12.668530
H       -2.278420      7.897948     11.332859
C       -0.157981      7.957657     10.858719
H       -0.075428      9.046184     10.746937
H        0.776052      7.605081     11.311393
C       -0.308627      7.340307      9.463428
H        0.638455      7.480522      8.928371
H       -0.521717      6.269835      9.538859
C       -1.678228      7.545240      7.518014
C       -2.830661      8.106249      6.967826
H       -3.375082      8.860030      7.527247
C       -3.302473      7.704058      5.716356
H       -4.206863      8.158311      5.317552
C       -2.625677      6.721497      4.985367
C       -1.450659      6.180475      5.524949
H       -0.893899      5.423500      4.976865
C       -0.981458      6.587630      6.783445
H       -0.077818      6.126589      7.166622
C       -3.114995      6.297238      3.619873
H       -2.767494      7.041298      2.896389
H       -2.706081      5.324805      3.319627
C       -5.102293      5.053968      4.049634
H       -4.443847      4.597494      4.794819
H       -5.214612      4.358709      3.211209
C       -6.458883      5.284630      4.683886
C       -7.258809      6.355231      4.298145
H       -6.924428      7.053749      3.536473
C       -8.485187      6.532929      4.921874
H       -9.122545      7.372069      4.657091
C       -8.883098      5.636815      5.908506
H       -9.823632      5.792302      6.422919
C       -8.055849      4.569398      6.249591
N       -7.433569      3.309751      8.226605
N       -6.858007      4.385985      5.627076
O       -7.053683      2.237633     11.599612
O       -2.398540      6.118674     13.314944
O       -1.343648      8.023389      8.755832
O       -4.542020      6.271928      3.552175
C       -1.456517    -13.789301      3.949868
C       -1.284535    -15.150526      4.201583
H       -1.652687    -15.900044      3.508072
C       -0.659327    -15.554286      5.378468
H       -0.525306    -16.610921      5.593706
C       -0.223365    -14.595756      6.284943
H        0.255463    -14.892810      7.213285
C       -0.428570    -13.252372      5.992121
C        0.047446    -12.174479      6.943820
H        1.133913    -12.070233      6.844106
H       -0.421880    -11.223563      6.672336
C       -0.065767    -11.403981      9.188283
H        0.676104    -10.695229      8.799252
H        0.347212    -11.805171     10.121081
C       -1.381156    -10.731469      9.486385
C       -2.290881    -11.321481     10.372987
H       -2.044328    -12.258250     10.868147
C       -3.534219    -10.728991     10.613379
H       -4.237592    -11.207221     11.290740
C       -3.906373     -9.559217      9.949039
C       -2.988090     -8.943966      9.099129
H       -3.227002     -8.021033      8.579122
C       -1.736220     -9.527940      8.865431
H       -1.053743     -9.038552      8.174733
C       -5.722667     -8.164279      9.289829
H       -5.417092     -8.377530      8.265854
H       -5.361705     -7.172602      9.584997
C       -7.249942     -8.215861      9.351159
H       -7.567255     -8.210520     10.401574
H       -7.591927     -9.174873      8.945653
C       -7.935744     -7.052757      8.621937
H       -9.018833     -7.158605      8.760145
H       -7.636472     -6.113785      9.102862
C       -7.632574     -6.955113      7.124378
H       -8.040329     -6.008321      6.751326
H       -6.549556     -6.957005      6.964809
C       -7.881271     -8.236435      5.133146
C       -8.324842     -9.429777      4.561509
H       -8.964312    -10.093594      5.135088
C       -7.911017     -9.810020      3.281286
H       -8.229733    -10.769719      2.880234
C       -7.051210     -8.988317      2.545732
C       -6.674393     -7.752869      3.087908
H       -6.021327     -7.083212      2.533879
C       -7.091498     -7.377322      4.370222
H       -6.746751     -6.426354      4.760814
C       -6.517959     -9.430355      1.206531
H       -7.363861     -9.556743      0.521701
H       -5.865744     -8.667837      0.764143
C       -4.633787    -10.619556      2.063137
H       -4.063427     -9.709670      1.844990
C       -3.723100    -11.809837      1.829347
C       -3.567464    -12.360329      0.562465
H       -4.138088    -11.988259     -0.280425
C       -2.667555    -13.404572      0.384872
H       -2.531816    -13.845514     -0.599522
C       -1.948796    -13.880969      1.477633
H       -1.243357    -14.693847      1.339680
C       -2.144518    -13.298503      2.729632
N       -1.022337    -12.847153      4.836590
N       -3.013071    -12.261847      2.897415
O       -0.268970    -12.502924      8.299227
O       -5.185503     -9.135393     10.195138
O       -8.270246     -8.029753      6.431375
O       -5.811365    -10.676362      1.247316
H       -4.933804    -10.608222      3.114226
H       13.533497      6.125783     -1.175208
H        1.158062     -6.436341      4.603828
H       -0.261929     -2.310526      0.668510
C        0.298504     -1.586678      0.067598
N       -0.729924      0.340505     -0.972245
C        1.468307      0.492877      0.050442
C        0.550186      0.991125     -1.118420
N        0.696604     -0.435783      0.841173
C       -0.616507     -1.089872     -1.098173
H        2.367805      0.020885     -0.362250
H        0.455096      2.082633     -1.074676
H       -1.593523     -1.583997     -1.041279
H        1.160034     -2.096764     -0.373653
H        1.793993      1.361822      0.628778
H        1.036029      0.745306     -2.066453
H       -0.152548     -1.391301     -2.039586
C       -0.448232      0.200944      1.438558
H       -0.176833      1.071049      2.039299
H       -1.006394     -0.485096      2.086292
C       -1.364175      0.695348      0.273877
H       -1.486048      1.778356      0.373527
H       -2.346684      0.224564      0.381866
H       -3.845670     -8.110509     -5.693134
H      -11.583625     -0.420052      0.777211
H       -1.847425    -10.388022      4.898092
H        6.035114     -5.630427     -5.354289
H        8.484240      6.822851      3.749358
H       -4.971403      4.247190      7.178189
H        4.671760      3.805705     -9.946824
H       -0.917900     10.581039     -0.435073
