# Supplementary material for: Porphyrinoid rotaxanes: building a mechanical picket fence
Source: Chem Sci. 2017 Aug 4;8(9):6679–85. doi: 10.1039/c7sc03165c (PMC6103255; doi:10.1039/c7sc03165c)
Supplement: Supplementary file 5 [file SC-008-C7SC03165C-s005.xyz]

Zn       0.058272     -0.203994      0.006681
N       -1.603083      0.103338      1.164304
C       -2.609805     -0.818937      1.323718
C       -1.839694      1.254197      1.876770
C        3.129843     -1.432735     -2.573250
C        3.482437     -0.078595     -2.413628
C        2.574376      0.506838     -1.542816
N        1.686866     -0.486851     -1.207488
C        1.995030     -1.680779     -1.812903
C       -1.678950     -4.014954     -0.236017
C       -0.499909     -4.245233     -0.972695
C        0.201167     -3.050846     -1.054402
N       -0.527459     -2.143617     -0.322875
C       -1.701292     -2.681302      0.148351
C        1.382204     -2.928581     -1.777030
C       -3.085519      1.083928      2.462449
C       -3.576806     -0.181778      2.089864
C       -2.748146     -2.132675      0.882784
C        1.843555      3.579872      0.330876
C        0.809669      3.724193      1.276723
C        0.052484      2.561501      1.272521
N        0.677029      1.715790      0.388406
C        1.763294      2.304696     -0.210664
C        2.674194      1.835809     -1.149196
C       -1.104039      2.423092      2.030030
H        3.660563     -2.141761     -3.197918
H        4.330794      0.402330     -2.887029
H       -2.428913     -4.766307     -0.017595
H       -0.217367     -5.195423     -1.411426
H       -3.614611      1.798079      3.082759
H       -4.536678     -0.583048      2.392773
H        2.578871      4.340807      0.096470
H        0.629898      4.615531      1.866747
C       -3.957200     -2.918909      1.200189
C       -6.319871     -4.326341      1.814852
C       -4.207530     -3.365947      2.508432
C       -4.898329     -3.214594      0.200100
C       -6.060845     -3.927532      0.500753
C       -5.387236     -4.046947      2.817797
H       -3.491016     -3.158398      3.300747
H       -4.728534     -2.883733     -0.822671
H       -6.774389     -4.148942     -0.289291
H       -5.572945     -4.355301      3.843196
C       -1.551585      3.489023      2.944249
C       -2.389313      5.516854      4.708265
C       -2.249974      4.609558      2.466831
C       -1.280619      3.399989      4.318868
C       -1.700371      4.403996      5.192659
C       -2.656199      5.620399      3.341639
H       -2.472808      4.701196      1.406044
H       -0.737919      2.543871      4.713674
H       -1.480886      4.324637      6.252728
H       -3.184999      6.486102      2.955151
C        3.712669      2.718860     -1.707007
C        5.668220      4.422603     -2.789948
C        4.930534      2.923614     -1.038527
C        3.490329      3.380103     -2.925512
C        4.462090      4.222810     -3.465223
C        5.899792      3.776274     -1.572982
H        5.122370      2.422445     -0.092237
H        4.270065      4.726005     -4.407878
H        6.833073      3.934387     -1.039471
C        1.952289     -4.070118     -2.515417
C        3.107435     -6.191454     -3.962048
C        2.997875     -4.825809     -1.963688
C        1.480038     -4.407181     -3.794769
C        2.048124     -5.465334     -4.508754
C        3.571309     -5.874913     -2.684191
H        3.379451     -4.588899     -0.973057
H        0.669410     -3.837004     -4.243413
H        1.673615     -5.710490     -5.497937
H        4.386268     -6.445712     -2.250957
C       -7.551450     -5.004582      2.123962
N       -8.008491     -6.112337      1.472377
C       -8.474246     -4.606169      3.056122
N       -9.477565     -5.531387      2.951207
N       -9.191058     -6.430315      1.988982
C      -10.753157     -5.480990      3.650495
H      -10.550096     -5.187953      4.684109
H      -11.333067     -4.675136      3.186474
C      -11.552222     -6.759105      3.640000
C      -13.096965     -9.124580      3.608588
C      -11.463708     -7.679309      4.691713
C      -12.416085     -7.033651      2.574180
C      -13.178426     -8.200479      2.557635
C      -12.230454     -8.849817      4.676054
H      -10.792434     -7.493685      5.527768
H      -12.492375     -6.338666      1.743517
H      -13.834787     -8.391936      1.711400
H      -12.143375     -9.554559      5.499772
C      -13.909052    -10.349985      3.571672
C      -13.501285    -11.453858      2.785280
C      -15.138601    -10.418337      4.269533
C      -12.315759    -11.539421      2.071164
C      -12.289335    -12.783265      1.376083
C      -13.453012    -13.477163      1.668665
N      -14.132882    -12.646536      2.539696
N      -16.073154    -11.422311      4.316577
C      -17.177150    -11.129819      5.095551
C      -16.919127     -9.860512      5.588927
C      -15.667166     -9.418036      5.071468
C      -13.800828    -14.756042      1.147476
C      -18.348014    -11.893883      5.367628
C      -15.023661    -15.325122      1.562107
C      -18.461899    -13.161752      4.759440
C      -15.596735    -16.546140      1.206579
C      -16.873738    -16.696425      1.879878
C      -17.031077    -15.559394      2.618485
N      -15.931294    -14.794123      2.412741
N      -17.572992    -13.760659      3.934396
C      -17.954474    -14.978574      3.478062
C      -19.174131    -15.249948      4.027620
C      -19.495600    -14.094298      4.844909
Cu     -15.874054    -13.095536      3.318241
H      -11.535303    -10.787433      2.033136
H      -11.489242    -13.118222      0.726402
H      -17.563143     -9.287752      6.245936
H      -15.213367     -8.455359      5.275688
H      -15.161558    -17.271500      0.528729
H      -17.554847    -17.532949      1.800407
H      -19.781451    -16.133730      3.885768
H      -20.403959    -13.975327      5.424365
C       -2.802670      6.551819      5.618279
N       -3.769795      6.418373      6.571732
C       -2.230580      7.791509      5.717265
N       -2.894513      8.383596      6.753515
N       -3.827003      7.553295      7.261120
C       -2.587138      9.685192      7.324426
H       -1.601828      9.601905      7.794833
H       -2.502798     10.391786      6.491980
C       -3.591561     10.199154      8.326584
C       -5.455464     11.171981     10.212675
C       -3.425356      9.936427      9.693509
C       -4.703297     10.942481      7.909246
C       -5.624005     11.424070      8.843437
C       -4.346418     10.419783     10.625381
H       -2.579915      9.346348     10.041120
H       -4.863062     11.148965      6.853705
H       -6.483348     11.995735      8.499181
H       -4.200448     10.200937     11.681127
C       -6.425298     11.677343     11.195419
C       -7.539485     10.890041     11.570902
C       -6.254349     12.953923     11.782206
C       -7.836582      9.628498     11.077623
C       -9.030441      9.163617     11.702699
C       -9.476474     10.136567     12.583391
N       -8.548755     11.153974     12.462237
N       -7.022701     13.609264     12.711621
C       -6.545441     14.859410     13.058331
C       -5.396502     15.008269     12.297271
C       -5.216273     13.832704     11.511743
C      -10.640740     10.037029     13.397647
C       -7.055684     15.824799     13.973081
C      -10.951184     11.127764     14.237350
C       -8.239005     15.507223     14.672509
C      -12.017730     11.287417     15.122018
C      -11.918869     12.581526     15.771784
C      -10.794901     13.161125     15.258096
N      -10.263906     12.284930     14.370564
N       -8.969546     14.372703     14.579606
C      -10.066309     14.337685     15.375077
C      -10.102468     15.516635     16.062088
C       -8.939669     16.260978     15.613993
Cu      -8.647971     12.828393     13.474884
H       -7.263519      9.076887     10.340381
H       -9.502521      8.206447     11.514028
H       -4.739400     15.870101     12.295629
H       -4.399546     13.663782     10.819848
H      -12.801318     10.559881     15.300097
H      -12.597096     12.991596     16.507872
H      -10.837893     15.836606     16.787910
H       -8.662145     17.249679     15.961110
C        6.662967      5.298670     -3.344169
N        6.834174      6.600351     -2.979943
C        7.583335      4.960492     -4.300439
N        8.303798      6.109558     -4.490973
N        7.844843      7.091738     -3.690560
C        9.407630      6.273738     -5.426337
H       10.132934      5.483477     -5.215524
H        9.000813      6.093147     -6.427215
C       10.104089      7.610699     -5.394487
C       11.406769     10.117861     -5.368862
C       11.229793      7.819743     -4.587780
C        9.639169      8.663560     -6.189171
C       10.280736      9.902126     -6.175880
C       11.874775      9.060876     -4.575898
H       11.606812      7.017473     -3.957264
H        8.766952      8.523718     -6.820682
H        9.890455     10.707729     -6.793938
H       12.741884      9.204906     -3.935461
C       12.063697     11.433343     -5.356210
C       11.566369     12.470709     -4.532631
C       13.168878     11.694898     -6.199902
C       10.510577     12.352815     -3.642246
C       10.287220     13.618545     -3.026921
C       11.215339     14.520345     -3.523524
N       11.971357     13.775135     -4.409132
N       13.887202     12.850076     -6.381615
C       14.907032     12.740518     -7.308201
C       14.837817     11.423880     -7.736356
C       13.761478     10.781315     -7.058188
C       11.307704     15.892777     -3.154638
C       15.844472     13.707215     -7.772633
C       12.325749     16.666790     -3.751452
C       15.761216     15.012143     -7.242710
C       12.633565     18.015060     -3.569487
C       13.764957     18.371089     -4.406204
C       14.102499     17.225777     -5.067693
N       13.246463     16.259255     -4.654623
N       14.883021     15.471057     -6.321964
C       15.025812     16.781190     -6.005278
C       16.069992     17.261103     -6.741935
C       16.538723     16.134396     -7.528114
Cu      13.469025     14.512391     -5.433812
H        9.940030     11.452300     -3.445439
H        9.517096     13.829169     -2.294181
H       15.483452     10.956644     -8.470732
H       13.463027      9.748885     -7.197840
H       12.109536     18.696121     -2.908738
H       14.232063     19.343383     -4.486543
H       16.468314     18.266764     -6.747332
H       17.363018     16.166364     -8.231361
C        3.729890     -7.254486     -4.705546
N        4.988496     -7.207394     -5.232061
C        3.183646     -8.487604     -4.936845
N        4.157072     -9.161093     -5.618891
N        5.241771     -8.382245     -5.799513
C        4.087584    -10.549536     -6.043912
H        3.994524    -11.157838     -5.138553
H        3.162630    -10.662414     -6.619344
C        5.258394    -11.037277     -6.861646
C        7.420001    -12.022955     -8.389823
C        6.379784    -11.595401     -6.232319
C        5.237887    -10.952395     -8.259893
C        6.307234    -11.441176     -9.014608
C        7.447223    -12.084375     -6.989224
H        6.427774    -11.655278     -5.146879
H        4.386996    -10.510296     -8.772589
H        6.268603    -11.372574    -10.099797
H        8.304534    -12.520745     -6.480965
C        8.525020    -12.575475     -9.187454
C        9.641033    -11.774894     -9.527078
C        8.482949    -13.921162     -9.626131
C        9.819467    -10.447212     -9.169099
C       11.064244     -9.995277     -9.698180
C       11.658885    -11.041307    -10.386439
N       10.763615    -12.086054    -10.253056
N        9.385789    -14.637226    -10.371210
C        9.007450    -15.944793    -10.612584
C        7.782665    -16.068299     -9.975698
C        7.459676    -14.820942     -9.367260
C       12.914242    -10.977335    -11.056826
C        9.665171    -16.981352    -11.334777
C       13.370721    -12.140818    -11.711861
C       10.912448    -16.683355    -11.922611
C       14.547064    -12.345919    -12.432983
C       14.582173    -13.710927    -12.924957
C       13.425254    -14.285696    -12.484266
N       12.750924    -13.340513    -11.784800
N       11.578836    -15.506884    -11.885139
C       12.764873    -15.506060    -12.540971
C       12.934737    -16.754338    -13.066462
C       11.755369    -17.503264    -12.672709
Cu      11.058285    -13.861870    -11.028953
H        9.134245     -9.843237     -8.584486
H       11.469336     -8.997219     -9.577600
H        7.168128    -16.960276     -9.941500
H        6.559910    -14.619486     -8.797929
H       15.318587    -11.603513    -12.602392
H       15.364683    -14.167985    -13.515560
H       13.768103    -17.117104    -13.652966
H       11.563813    -18.539961    -12.924981
C       13.721898     -9.742405    -11.074097
C       15.295308     -7.385644    -11.124221
C       14.682708     -9.495832    -10.061673
C       13.553508     -8.785523    -12.106018
C       14.337354     -7.619453    -12.113673
C       15.451117     -8.320084    -10.097645
H       14.198565     -6.883649    -12.903846
H       16.182197     -8.131500     -9.313414
C        9.071051    -18.325422    -11.470387
C        7.934346    -20.908309    -11.734049
C        8.211386    -18.626947    -12.556254
C        9.346931    -19.335050    -10.514605
C        8.771038    -20.608832    -10.656255
C        7.650889    -19.910391    -12.669541
H        8.979116    -21.378498     -9.914991
H        6.984156    -20.134557    -13.500420
C       16.869196     13.366473     -8.778200
C       18.836575     12.704719    -10.707527
C       18.137831     12.879193     -8.375665
C       16.598928     13.512585    -10.161825
C       17.582770     13.174364    -11.106159
C       19.100303     12.549520     -9.344559
H       17.367031     13.278268    -12.168127
H       20.069420     12.165483     -9.030854
C       10.370493     16.500831     -2.190269
C        8.588635     17.706996     -0.345184
C        9.163231     17.094838     -2.636701
C       10.663558     16.505819     -0.803853
C        9.767298     17.102816      0.098798
C        8.288406     17.684920     -1.709091
H        9.993889     17.097307      1.163418
H        7.360307     18.135034     -2.057006
C       -6.377309     17.117326     14.188870
C       -5.059144     19.594149     14.587022
C       -5.384778     17.252004     15.191554
C       -6.709541     18.245615     13.397958
C       -6.050401     19.467929     13.610962
C       -4.744116     18.488147     15.380046
H       -6.313251     20.333333     13.005104
H       -3.986939     18.588687     16.155713
C      -11.499763      8.837205     13.377064
C      -13.157090      6.538066     13.348558
C      -12.590579      8.746447     12.476835
C      -11.254338      7.760679     14.265858
C      -12.089307      6.630896     14.244235
C      -13.406065      7.602169     12.478589
H      -11.902464      5.811088     14.935572
H      -14.246941      7.540441     11.790054
C      -19.416398    -11.382345      6.247812
C      -21.458699    -10.388801      7.943179
C      -19.385984    -11.641461      7.640974
C      -20.491113    -10.627336      5.714981
C      -21.498804    -10.146444      6.568007
C      -20.408704    -11.146428      8.467395
H      -22.325913     -9.572872      6.153221
H      -20.384455    -11.353777      9.535806
C      -12.928680    -15.464195      0.190819
C      -11.258188    -16.824473     -1.650490
C      -11.935019    -16.364197      0.649306
C      -13.077994    -15.261047     -1.204333
C      -12.245452    -15.946823     -2.104465
C      -11.119003    -17.035961     -0.276548
H      -12.369041    -15.792606     -3.174969
H      -10.362804    -17.732938      0.080247
C        7.872216    -17.595597    -13.602397
H        8.778051    -17.250922    -14.110645
H        7.356777    -16.743546    -13.148566
H        7.207236    -18.006760    -14.369643
C        7.300335    -22.262721    -11.851030
H        7.950276    -23.036395    -11.428847
H        7.125745    -22.523572    -12.900178
H        6.343860    -22.275039    -11.319446
C      -12.907778      9.857956     11.509036
H      -12.062612     10.036049     10.837060
H      -13.150907     10.778455     12.048614
H      -13.771747      9.609834     10.883024
C       15.266880     14.017741    -10.655325
H       15.242302     14.080587    -11.748655
H       15.069434     15.022627    -10.269514
H       14.462774     13.340886    -10.350546
C       18.484416     12.693594     -6.920141
H       19.509175     12.327177     -6.795762
H       17.817908     11.959029     -6.457700
H       18.414191     13.644834     -6.383559
C       19.861920     12.312518    -11.729667
H       20.875785     12.463723    -11.344411
H       19.764962     12.921659    -12.634497
H       19.738615     11.258634    -11.997511
C        8.784960     17.110507     -4.096157
H        9.530353     17.658796     -4.680273
H        7.820744     17.605531     -4.254959
H        8.691768     16.089897     -4.479890
C       11.922558     15.877276     -0.263256
H       12.806923     16.363965     -0.685708
H       11.945272     14.807087     -0.490703
H       11.985724     15.979139      0.825518
C        7.629831     18.316223      0.634065
H        8.161179     18.716617      1.503887
H        6.912030     17.563201      0.973284
H        7.082123     19.148017      0.178547
C      -20.586721    -10.324112      4.241192
H      -19.714862     -9.752467      3.908516
H      -21.473883     -9.723634      4.012438
H      -20.663542    -11.250005      3.662903
C      -18.275001    -12.444731      8.268299
H      -17.308848    -11.957199      8.105330
H      -18.251992    -13.457291      7.853701
H      -18.411389    -12.540110      9.350967
C      -22.559048     -9.895052      8.835056
H      -22.182538     -9.688526      9.842466
H      -23.352687    -10.645612      8.900600
H      -22.984743     -8.961984      8.451110
C      -14.119382    -14.320768     -1.756828
H      -13.948674    -13.302056     -1.395289
H      -15.123634    -14.649959     -1.472556
H      -14.087213    -14.285529     -2.851223
C      -11.728932    -16.626340      2.119432
H      -10.911304    -17.335202      2.289222
H      -12.631364    -17.058785      2.562430
H      -11.468461    -15.700803      2.642168
C      -10.401555    -17.574839     -2.626560
H       -9.415493    -17.786035     -2.199666
H      -10.241173    -16.988431     -3.537441
H      -10.881353    -18.521078     -2.894852
C      -14.059573      5.340213     13.363642
H      -13.507911      4.438817     13.650513
H      -14.484534      5.157406     12.371076
H      -14.876243      5.496778     14.075073
C       -7.764124     18.171011     12.323062
H       -7.486427     17.434879     11.562404
H       -7.886067     19.133125     11.813810
H       -8.734570     17.907366     12.754836
C       -4.993769     16.093419     16.073458
H       -4.210921     16.377767     16.784913
H       -4.600430     15.268038     15.472098
H       -5.852700     15.748085     16.657125
C       -4.386163     20.914018     14.821320
H       -3.361662     20.771796     15.181081
H       -4.945219     21.492528     15.563079
H       -4.325386     21.492129     13.893230
C      -10.112070      7.795404     15.249221
H       -9.156448      7.894938     14.725310
H      -10.062572      6.873383     15.838546
H      -10.235820      8.624587     15.952533
C       12.542781     -8.983943    -13.206960
H       12.765744     -9.892831    -13.774325
H       12.553195     -8.148867    -13.915800
H       11.531481     -9.045867    -12.793392
C       14.904583    -10.469637     -8.932275
H       15.681426    -10.116520     -8.245439
H       15.231441    -11.439536     -9.319779
H       13.987976    -10.595643     -8.347843
C       16.100822     -6.120383    -11.129395
H       17.084938     -6.281622    -10.676851
H       15.576547     -5.340793    -10.568264
H       16.268975     -5.768155    -12.152591
C       10.247257    -19.076556     -9.333201
H       11.250903    -18.797392     -9.668479
H       10.351762    -19.968716     -8.706260
H        9.834858    -18.283061     -8.702389
H        2.255253     -8.957102     -4.641765
H       -8.544441     -3.767534      3.740018
H       -1.399518      8.268958      5.216393
H        7.826000      4.044028     -4.825563
C        0.664735    -11.594321     -4.866372
C        0.244236    -12.683740     -5.630092
H        0.329040    -13.699605     -5.258416
C       -0.267928    -12.469569     -6.907582
H       -0.595366    -13.308693     -7.515385
C       -0.343823    -11.175340     -7.405856
H       -0.731389    -10.990616     -8.403301
C        0.103584    -10.124422     -6.613958
C        0.030737     -8.695526     -7.113395
H       -1.003990     -8.346894     -7.017315
H        0.676203     -8.059083     -6.499710
C        0.479172     -7.269617     -8.964064
H       -0.355790     -6.691623     -8.549720
H        0.341228     -7.306951    -10.050541
C        1.807491     -6.605871     -8.689212
C        3.006589     -7.316196     -8.836153
H        2.989827     -8.364062     -9.124877
C        4.235206     -6.693749     -8.605085
H        5.159187     -7.259361     -8.697103
C        4.280356     -5.359549     -8.210472
C        3.101126     -4.625746     -8.102351
H        3.130708     -3.572415     -7.843089
C        1.869618     -5.246185     -8.345763
H        0.959368     -4.657124     -8.261850
C        5.656861     -4.199282     -6.718611
H        5.060511     -4.714266     -5.960097
H        5.315567     -3.159745     -6.787855
C        7.139302     -4.232497     -6.338761
H        7.703866     -3.718767     -7.127727
H        7.502671     -5.267255     -6.344546
C        7.440733     -3.554896     -4.997779
H        8.513908     -3.328978     -4.968326
H        6.904327     -2.600564     -4.941416
C        7.092924     -4.409120     -3.776252
H        7.189287     -3.784466     -2.880510
H        6.061650     -4.769356     -3.847985
C        7.575154     -6.503006     -2.868954
C        7.551080     -7.787043     -3.404831
H        7.862576     -7.950070     -4.434088
C        7.054720     -8.854732     -2.652401
H        7.000317     -9.840719     -3.108400
C        6.595308     -8.651824     -1.344897
C        6.701306     -7.368104     -0.786689
H        6.391412     -7.186463      0.239799
C        7.189030     -6.297146     -1.545715
H        7.258996     -5.311620     -1.097072
C        6.035284     -9.797993     -0.536358
H        6.871985    -10.432906     -0.223533
H        5.548156     -9.441353      0.379231
C        3.881476     -9.973785     -1.551214
H        4.036280     -9.266403     -2.368281
H        3.519009     -9.421748     -0.675502
C        2.826112    -10.991512     -1.940129
C        2.477101    -11.996776     -1.044482
H        2.978043    -12.079680     -0.084985
C        1.474953    -12.891154     -1.396884
H        1.179957    -13.680064     -0.710562
C        0.851786    -12.767468     -2.636134
H        0.060955    -13.460918     -2.902277
C        1.247765    -11.751167     -3.506755
N        0.587580    -10.325180     -5.358539
N        2.221934    -10.863532     -3.153148
O        0.432962     -8.616233     -8.485459
O        5.518417     -4.813657     -8.007289
O        8.022588     -5.496591     -3.682850
O        5.121130    -10.629074     -1.258331
C      -10.330319     -2.171063      5.739133
C      -11.456964     -1.517437      6.241830
H      -11.663888     -1.488683      7.306637
C      -12.348110     -0.910071      5.362581
H      -13.230319     -0.399646      5.738989
C      -12.104433     -0.968691      3.997532
H      -12.790722     -0.500984      3.297619
C      -10.979327     -1.648422      3.541519
C      -10.669118     -1.702450      2.057501
H      -10.139672     -0.782311      1.784561
H      -10.021778     -2.558854      1.852787
C      -11.601796     -1.915599     -0.119593
H      -10.735187     -1.307788     -0.407658
H      -12.463861     -1.494380     -0.649953
C      -11.442536     -3.355999     -0.532625
C      -12.553913     -4.206850     -0.587032
H      -13.544809     -3.829198     -0.344811
C      -12.399521     -5.554376     -0.926446
H      -13.266188     -6.210160     -0.945540
C      -11.133297     -6.080441     -1.182496
C      -10.030174     -5.227394     -1.179609
H       -9.033555     -5.595447     -1.400252
C      -10.181868     -3.876295     -0.848509
H       -9.299742     -3.241923     -0.816943
C       -9.837755     -8.070148     -1.155564
H       -9.296565     -7.575949     -0.349085
H       -9.235092     -8.033765     -2.070127
C      -10.095401     -9.520033     -0.746488
H      -10.727197     -9.996792     -1.506372
C       -8.812544    -10.343672     -0.577752
H       -9.103549    -11.386595     -0.401387
H       -8.245379    -10.317258     -1.515664
C       -7.903511     -9.886593      0.567132
H       -6.968617    -10.458127      0.515690
H       -7.673785     -8.822165      0.458753
C       -7.932768     -9.663819      2.939154
C       -8.638415     -9.866423      4.126249
H       -9.588622    -10.393553      4.097991
C       -8.157549     -9.368177      5.341716
H       -8.744879     -9.511818      6.245580
C       -6.948912     -8.665424      5.390158
C       -6.226946     -8.488951      4.202278
H       -5.287813     -7.940736      4.202258
C       -6.714577     -8.986145      2.987116
H       -6.130333     -8.801029      2.092462
C       -6.455626     -8.073226      6.687469
H       -6.470300     -8.852781      7.457874
H       -5.413676     -7.739298      6.608212
C       -7.191934     -5.847577      6.303302
H       -7.676929     -6.078217      5.351528
H       -6.143616     -5.587329      6.113946
C       -7.871690     -4.645332      6.921132
C       -7.544875     -4.227667      8.204748
H       -6.836037     -4.788515      8.805676
C       -8.138174     -3.073770      8.701874
H       -7.894726     -2.720127      9.700131
C       -9.044110     -2.370805      7.909593
H       -9.493155     -1.462239      8.297309
C       -9.345966     -2.839610      6.630860
N      -10.093538     -2.238200      4.394216
N       -8.751202     -3.961844      6.142320
O      -11.866997     -1.809412      1.279184
O      -11.093432     -7.430260     -1.413272
O       -8.539021    -10.160076      1.815211
O       -7.270924     -6.994147      7.155443
C        0.225154     10.886907      5.038697
C        0.254220     12.281790      5.021788
H        0.936621     12.839694      5.654495
C       -0.628614     12.976513      4.198435
H       -0.619919     14.062871      4.177180
C       -1.531118     12.270397      3.413661
H       -2.232471     12.795629      2.772225
C       -1.533544     10.882095      3.478508
C       -2.491438     10.070227      2.630542
H       -2.098833     10.026618      1.608116
H       -2.557529      9.052185      3.026983
C       -4.753679      9.872658      1.921594
H       -4.296797      9.413761      1.036353
H       -5.541053     10.548437      1.569360
C       -5.397932      8.838211      2.813915
C       -5.704192      9.132698      4.149502
H       -5.454821     10.104986      4.566670
C       -6.323553      8.182441      4.963884
H       -6.536101      8.411034      6.005358
C       -6.632269      6.923256      4.457744
C       -6.374580      6.626713      3.121303
H       -6.656807      5.663850      2.707928
C       -5.764188      7.583461      2.301330
H       -5.575536      7.338083      1.258802
C       -6.548784      4.799716      5.426547
H       -5.468964      4.928893      5.309178
H       -6.907273      4.120957      4.643803
C       -6.866417      4.215010      6.804847
H       -7.956537      4.116741      6.889453
H       -6.574725      4.925589      7.587681
C       -6.229165      2.842936      7.046707
H       -6.763038      2.365998      7.878081
H       -6.372394      2.211932      6.161906
C       -4.740514      2.899771      7.397832
H       -4.347711      1.876398      7.390939
H       -4.197277      3.493811      6.655440
C       -3.315958      3.872782      8.974982
C       -3.179865      5.156586      9.495366
H       -4.062811      5.770683      9.657048
C       -1.910507      5.688445      9.735997
H       -1.826012      6.710880     10.096750
C       -0.760914      4.931359      9.477857
C       -0.912021      3.610568      9.028616
H       -0.040049      2.984139      8.855880
C       -2.184558      3.082810      8.778391
H       -2.277551      2.059753      8.429331
C        0.612607      5.512753      9.712089
H        0.773087      5.581140     10.794077
H        1.398685      4.858352      9.316395
C        0.798890      6.847026      7.742374
H       -0.220005      6.716627      7.372077
H        1.419896      6.031875      7.351397
C        1.369129      8.159571      7.240276
C        2.654707      8.537825      7.613254
H        3.237911      7.919807      8.288857
C        3.181056      9.717794      7.104789
H        4.185764     10.030094      7.375868
C        2.410864     10.495274      6.243768
H        2.831336     11.409332      5.837735
C        1.120294     10.080789      5.911038
N       -0.661250     10.197264      4.266063
N        0.608724      8.914248      6.400511
O       -3.791012     10.671132      2.614473
O       -7.249353      6.045394      5.306127
O       -4.590049      3.442946      8.715576
O        0.783153      6.827671      9.174643
C        9.752669      2.639825     -6.817605
C       10.476295      2.425652     -7.991546
H       11.448420      1.943644     -7.972935
C        9.956727      2.862956     -9.206972
H       10.511008      2.708139    -10.128566
C        8.728428      3.510091     -9.230874
H        8.310459      3.864039    -10.168526
C        8.052299      3.711933     -8.032873
C        6.696957      4.389213     -8.022237
H        5.946280      3.664341     -8.358066
H        6.455548      4.699008     -7.001412
C        5.438054      6.229096     -8.848580
H        4.597556      5.550705     -8.655333
H        5.267501      6.652382     -9.845317
C        5.488727      7.352477     -7.845065
C        6.093683      8.573028     -8.169178
H        6.518676      8.729352     -9.158104
C        6.182310      9.595716     -7.218555
H        6.670799     10.532136     -7.475927
C        5.700083      9.406222     -5.922916
C        5.061391      8.208049     -5.606611
H        4.656085      8.027388     -4.616070
C        4.959140      7.188729     -6.559860
H        4.478178      6.256320     -6.279291
C        5.830978     10.135645     -3.665302
H        6.271040      9.159769     -3.459230
H        4.777091     10.136673     -3.364634
C        6.605333     11.190083     -2.876989
H        6.274279     12.187908     -3.191111
H        7.664049     11.132339     -3.149655
C        6.441743     11.067202     -1.357824
H        6.987378     11.898808     -0.894914
H        5.382953     11.190641     -1.101233
C        6.947642      9.752889     -0.756700
H        6.713874      9.753630      0.314995
H        6.437392      8.906828     -1.229505
C        8.934354      8.452504     -0.634355
C       10.252837      8.302490     -1.066580
H       10.741080      9.124550     -1.583706
C       10.934316      7.094500     -0.881714
H       11.949813      6.993243     -1.257132
C       10.306475      6.015586     -0.249338
C        8.996756      6.182687      0.219474
H        8.481575      5.367134      0.720603
C        8.316947      7.392483      0.030243
H        7.298203      7.467419      0.394026
C       11.015971      4.692098     -0.097294
H       11.964725      4.863332      0.424290
H       10.441986      3.996983      0.527653
C       10.147876      3.667559     -2.063601
H        9.448889      3.146459     -1.398479
C       10.490591      2.738316     -3.210401
C       11.241134      1.591089     -2.980860
H       11.622417      1.369269     -1.989029
C       11.493785      0.732550     -4.043550
H       12.072632     -0.173922     -3.888647
C       11.001302      1.044089     -5.308873
H       11.194178      0.368207     -6.135679
C       10.261603      2.213193     -5.488376
N        8.546115      3.277306     -6.840534
N        9.993669      3.041798     -4.440442
O        6.680865      5.527547     -8.890144
O        5.913021     10.449020     -5.060394
O        8.363021      9.665521     -0.918801
O       11.322398      4.062671     -1.345326
H        9.663563      4.563473     -2.456531
H      -10.683635     -9.533521      0.177717
H        2.552115      3.238403     -3.458217
