# Supplementary material for: Porphyrinoid rotaxanes: building a mechanical picket fence
Source: Chem Sci. 2017 Aug 4;8(9):6679–85. doi: 10.1039/c7sc03165c (PMC6103255; doi:10.1039/c7sc03165c)
Supplement: Supplementary file 7 [file SC-008-C7SC03165C-s007.xyz]

153
Truncated_axle_calcs
H       -0.062756     -0.238223     -0.043431
N       -1.671567     -0.008198      1.198123
C        3.130046     -1.395813     -2.593557
C        3.479312     -0.117864     -2.468426
C        2.427818      0.429638     -1.596760
N        1.546584     -0.510563     -1.273215
C        1.895172     -1.658650     -1.873650
C       -1.933686     -4.014360     -0.565236
C       -0.765891     -4.231135     -1.305893
C        0.005122     -3.078288     -1.245308
N       -0.695459     -2.184760     -0.471761
C       -1.874756     -2.734795     -0.029539
C        1.258365     -2.841333     -1.868669
C       -3.147795      0.891658      2.723878
C       -3.589353     -0.298755      2.325527
C      -2.663301     -0.893766      1.376189
C      -1.902929      1.057464      1.957141
C       -2.817873     -2.110571      0.828505
C        1.635452      3.576079      0.297195
C        0.676096      3.688291      1.217320
C       -0.079103      2.437186      1.269034
N        0.526729      1.585788      0.351263
C        1.590784      2.229846     -0.271359
C        2.484154      1.821334     -1.178871
C       -1.143656      2.293099      2.065649
H        3.688441     -2.116721     -3.169116
H        4.331168      0.385599     -2.886262
H       -2.735236     -4.728719     -0.420317
H       -0.510691     -5.138193     -1.840812
H       -3.599315      1.572713      3.421066
H       -4.501201     -0.749188      2.683203
H        2.337278      4.353975      0.039656
H        0.483985      4.573845      1.802909
C       -4.058713     -2.862081      1.198415
C       -6.380887     -4.282647      1.875827
C       -4.059828     -3.729968      2.300624
C       -5.223819     -2.717836      0.431187
C       -6.380279     -3.425169      0.769212
C       -5.216737     -4.436779      2.637897
H       -3.157724     -3.859114      2.895401
H       -5.230639     -2.057282     -0.433603
H       -7.275549     -3.307104      0.162320
H       -5.201978     -5.109836      3.492611
C       -1.583915      3.366771      2.981791
C       -2.410114      5.398276      4.719720
C       -2.506055      4.331791      2.553328
C       -1.080053      3.426876      4.287858
C       -1.493159      4.440920      5.153276
C       -2.916753      5.344353      3.421456
H       -2.906714      4.295837      1.542351
H       -0.365892      2.682889      4.634718
H       -1.099928      4.483421      6.165804
H       -3.631944      6.090614      3.085015
C        3.534410      2.720212     -1.702768
C        5.515565      4.425366     -2.701573
C        4.760887      2.846041     -1.035467
C        3.309175      3.453838     -2.874971
C        4.298313      4.304079     -3.371561
C        5.747629      3.697180     -1.534980
H        4.950639      2.279205     -0.126332
H        2.363328      3.363201     -3.405091
H        4.119402      4.870714     -4.281806
H        6.697500      3.791041     -1.014871
C        1.912338     -3.962879     -2.614369
C        3.131660     -6.067246     -3.999313
C        2.781313     -4.838299     -1.947581
C        1.655237     -4.154092     -3.980207
C        2.265188     -5.203370     -4.668993
C        3.389328     -5.886185     -2.640417
H        2.984483     -4.704805     -0.887306
H        0.977435     -3.486243     -4.507381
H        2.062601     -5.347977     -5.727017
H        4.062261     -6.562234     -2.119339
C       -7.571713     -5.013733      2.221778
N       -7.893522     -6.265015      1.726934
C       -8.564668     -4.579366      3.091153
N       -9.446134     -5.579165      3.090349
N       -9.072663     -6.610838      2.279500
C      -10.672991     -5.568053      3.873491
H      -10.382595     -5.432513      4.922568
H      -11.238392     -4.677851      3.571593
C      -11.531061     -6.801461      3.727159
C      -13.111495     -9.112068      3.436182
C      -11.351330     -7.899422      4.582062
C      -12.503919     -6.876521      2.718832
C      -13.288552     -8.022908      2.574526
C      -12.135789     -9.045988      4.438059
H      -10.587370     -7.878020      5.356714
H      -12.647315     -6.049578      2.026145
H      -14.028441     -8.069340      1.778115
H      -11.973216     -9.893471      5.100788
C       -2.861880      6.509577      5.670970
N       -3.974272      6.434547      6.490171
C       -2.229323      7.734540      5.843555
N       -2.978622      8.352259      6.756548
N       -4.037820      7.597209      7.168015
C       -2.692654      9.688020      7.259120
H       -1.680084      9.662892      7.677791
H       -2.672988     10.359147      6.392854
C       -3.668605     10.201041      8.290296
C       -5.502744     11.132820     10.210988
C       -3.449596      9.967203      9.656325
C       -4.820709     10.897942      7.895590
C       -5.730805     11.360739      8.848596
C       -4.359479     10.429858     10.609630
H       -2.571047      9.404006      9.991251
H       -5.029591     11.072649      6.833959
H       -6.632615     11.890721      8.521377
H       -4.179741     10.225788     11.671357
C        6.599497      5.357746     -3.249037
N        6.727631      6.693025     -2.910290
C        7.593552      5.001518     -4.152034
N        8.283164      6.128917     -4.325209
N        7.788718      7.167525     -3.591641
C        9.439983      6.235421     -5.202158
H       10.170555      5.493336     -4.860412
H        9.111668      5.935502     -6.203893
C       10.074672      7.604215     -5.252812
C       11.238448     10.165707     -5.328447
C       11.099181      7.947587     -4.357737
C        9.632413      8.560280     -6.179718
C       10.210067      9.831324     -6.217655
C       11.677083      9.218546     -4.395382
H       11.446940      7.228948     -3.606847
H        8.816658      8.327489     -6.873669
H        9.842306     10.570283     -6.938701
H       12.466431      9.474247     -3.679307
C        3.798227     -7.219035     -4.756299
N        5.017637     -7.128417     -5.403573
C        3.280493     -8.500301     -4.900374
N        4.201456     -9.134501     -5.625769
N        5.261458     -8.337468     -5.945831
C        4.085507    -10.528237     -6.029095
H        3.975028    -11.118933     -5.112533
H        3.151208    -10.621799     -6.594380
C        5.241266    -11.050752     -6.847749
C        7.408717    -11.999195     -8.372200
C        6.350313    -11.638025     -6.220209
C        5.233351    -10.934638     -8.246056
C        6.308669    -11.405582     -9.002746
C        7.425823    -12.109093     -6.976580
H        6.394249    -11.718987     -5.128087
H        4.391408    -10.457481     -8.760514
H        6.291922    -11.293629    -10.092884
H        8.290161    -12.552104     -6.468764
H        2.342592     -8.922129     -4.521406
H       -8.637349     -3.644418      3.658431
H       -1.328477      8.130409      5.360875
H        7.792022      4.034327     -4.627813
H       11.683163     11.167203     -5.349690
H       -6.223200     11.484895     10.958118
H      -13.718454    -10.016582      3.315063
H        8.258193    -12.357355     -8.964928
