# Supplementary material for: Porphyrinoid rotaxanes: building a mechanical picket fence
Source: Chem Sci. 2017 Aug 4;8(9):6679–85. doi: 10.1039/c7sc03165c (PMC6103255; doi:10.1039/c7sc03165c)
Supplement: Supplementary file 8 [file SC-008-C7SC03165C-s008.xyz]

417
Rot_truncated
H       -0.062756     -0.238223     -0.043431
N       -1.671567     -0.008198      1.198123
C        3.130046     -1.395813     -2.593557
C        3.479312     -0.117864     -2.468426
C        2.427818      0.429638     -1.596760
N        1.546584     -0.510563     -1.273215
C        1.895172     -1.658650     -1.873650
C       -1.933686     -4.014360     -0.565236
C       -0.765891     -4.231135     -1.305893
C        0.005122     -3.078288     -1.245308
N       -0.695459     -2.184760     -0.471761
C       -1.874756     -2.734795     -0.029539
C        1.258365     -2.841333     -1.868669
C       -3.147795      0.891658      2.723878
C       -3.589353     -0.298755      2.325527
C      -2.663301     -0.893766      1.376189
C      -1.902929      1.057464      1.957141
C       -2.817873     -2.110571      0.828505
C        1.635452      3.576079      0.297195
C        0.676096      3.688291      1.217320
C       -0.079103      2.437186      1.269034
N        0.526729      1.585788      0.351263
C        1.590784      2.229846     -0.271359
C        2.484154      1.821334     -1.178871
C       -1.143656      2.293099      2.065649
H        3.688441     -2.116721     -3.169116
H        4.331168      0.385599     -2.886262
H       -2.735236     -4.728719     -0.420317
H       -0.510691     -5.138193     -1.840812
H       -3.599315      1.572713      3.421066
H       -4.501201     -0.749188      2.683203
H        2.337278      4.353975      0.039656
H        0.483985      4.573845      1.802909
C       -4.058713     -2.862081      1.198415
C       -6.380887     -4.282647      1.875827
C       -4.059828     -3.729968      2.300624
C       -5.223819     -2.717836      0.431187
C       -6.380279     -3.425169      0.769212
C       -5.216737     -4.436779      2.637897
H       -3.157724     -3.859114      2.895401
H       -5.230639     -2.057282     -0.433603
H       -7.275549     -3.307104      0.162320
H       -5.201978     -5.109836      3.492611
C       -1.583915      3.366771      2.981791
C       -2.410114      5.398276      4.719720
C       -2.506055      4.331791      2.553328
C       -1.080053      3.426876      4.287858
C       -1.493159      4.440920      5.153276
C       -2.916753      5.344353      3.421456
H       -2.906714      4.295837      1.542351
H       -0.365892      2.682889      4.634718
H       -1.099928      4.483421      6.165804
H       -3.631944      6.090614      3.085015
C        3.534410      2.720212     -1.702768
C        5.515565      4.425366     -2.701573
C        4.760887      2.846041     -1.035467
C        3.309175      3.453838     -2.874971
C        4.298313      4.304079     -3.371561
C        5.747629      3.697180     -1.534980
H        4.950639      2.279205     -0.126332
H        2.363328      3.363201     -3.405091
H        4.119402      4.870714     -4.281806
H        6.697500      3.791041     -1.014871
C        1.912338     -3.962879     -2.614369
C        3.131660     -6.067246     -3.999313
C        2.781313     -4.838299     -1.947581
C        1.655237     -4.154092     -3.980207
C        2.265188     -5.203370     -4.668993
C        3.389328     -5.886185     -2.640417
H        2.984483     -4.704805     -0.887306
H        0.977435     -3.486243     -4.507381
H        2.062601     -5.347977     -5.727017
H        4.062261     -6.562234     -2.119339
C       -7.571713     -5.013733      2.221778
N       -7.893522     -6.265015      1.726934
C       -8.564668     -4.579366      3.091153
N       -9.446134     -5.579165      3.090349
N       -9.072663     -6.610838      2.279500
C      -10.672991     -5.568053      3.873491
H      -10.382595     -5.432513      4.922568
H      -11.238392     -4.677851      3.571593
C      -11.531061     -6.801461      3.727159
C      -13.111495     -9.112068      3.436182
C      -11.351330     -7.899422      4.582062
C      -12.503919     -6.876521      2.718832
C      -13.288552     -8.022908      2.574526
C      -12.135789     -9.045988      4.438059
H      -10.587370     -7.878020      5.356714
H      -12.647315     -6.049578      2.026145
H      -14.028441     -8.069340      1.778115
H      -11.973216     -9.893471      5.100788
C       -2.861880      6.509577      5.670970
N       -3.974272      6.434547      6.490171
C       -2.229323      7.734540      5.843555
N       -2.978622      8.352259      6.756548
N       -4.037820      7.597209      7.168015
C       -2.692654      9.688020      7.259120
H       -1.680084      9.662892      7.677791
H       -2.672988     10.359147      6.392854
C       -3.668605     10.201041      8.290296
C       -5.502744     11.132820     10.210988
C       -3.449596      9.967203      9.656325
C       -4.820709     10.897942      7.895590
C       -5.730805     11.360739      8.848596
C       -4.359479     10.429858     10.609630
H       -2.571047      9.404006      9.991251
H       -5.029591     11.072649      6.833959
H       -6.632615     11.890721      8.521377
H       -4.179741     10.225788     11.671357
C        6.599497      5.357746     -3.249037
N        6.727631      6.693025     -2.910290
C        7.593552      5.001518     -4.152034
N        8.283164      6.128917     -4.325209
N        7.788718      7.167525     -3.591641
C        9.439983      6.235421     -5.202158
H       10.170555      5.493336     -4.860412
H        9.111668      5.935502     -6.203893
C       10.074672      7.604215     -5.252812
C       11.238448     10.165707     -5.328447
C       11.099181      7.947587     -4.357737
C        9.632413      8.560280     -6.179718
C       10.210067      9.831324     -6.217655
C       11.677083      9.218546     -4.395382
H       11.446940      7.228948     -3.606847
H        8.816658      8.327489     -6.873669
H        9.842306     10.570283     -6.938701
H       12.466431      9.474247     -3.679307
C        3.798227     -7.219035     -4.756299
N        5.017637     -7.128417     -5.403573
C        3.280493     -8.500301     -4.900374
N        4.201456     -9.134501     -5.625769
N        5.261458     -8.337468     -5.945831
C        4.085507    -10.528237     -6.029095
H        3.975028    -11.118933     -5.112533
H        3.151208    -10.621799     -6.594380
C        5.241266    -11.050752     -6.847749
C        7.408717    -11.999195     -8.372200
C        6.350313    -11.638025     -6.220209
C        5.233351    -10.934638     -8.246056
C        6.308669    -11.405582     -9.002746
C        7.425823    -12.109093     -6.976580
H        6.394249    -11.718987     -5.128087
H        4.391408    -10.457481     -8.760514
H        6.291922    -11.293629    -10.092884
H        8.290161    -12.552104     -6.468764
C        0.691274    -11.537989     -4.786500
C        0.217240    -12.611546     -5.541883
H        0.247332    -13.627150     -5.161405
C       -0.277114    -12.385137     -6.824094
H       -0.643881    -13.212712     -7.425326
C       -0.282025    -11.094825     -7.337159
H       -0.651888    -10.903123     -8.340230
C        0.216569    -10.058432     -6.555872
C        0.218999     -8.635277     -7.084199
H       -0.799127     -8.238626     -6.994981
H        0.893285     -8.015635     -6.485646
C        0.605241     -7.285198     -9.009028
H       -0.268173     -6.735381     -8.638036
H        0.484621     -7.392760    -10.092916
C        1.885215     -6.521775     -8.763140
C        3.126808     -7.170865     -8.794993
H        3.181224     -8.241839     -8.971336
C        4.309035     -6.457899     -8.583569
H        5.264808     -6.976268     -8.578379
C        4.260992     -5.092387     -8.323989
C        3.043006     -4.417729     -8.345409
H        3.010737     -3.343927     -8.191273
C        1.858754     -5.130972     -8.567232
H        0.913942     -4.592436     -8.578414
C        5.544433     -3.971983     -6.749588
H        4.978168     -4.602173     -6.058392
H        5.137599     -2.954852     -6.706735
C        7.022776     -3.961540     -6.355477
H        7.573459     -3.379510     -7.105813
H        7.430173     -4.978015     -6.415363
C        7.282024     -3.350143     -4.974133
H        8.352408     -3.118773     -4.906048
H        6.738303     -2.402060     -4.888390
C        6.908827     -4.257035     -3.798442
H        6.990984     -3.667897     -2.877688
H        5.878670     -4.612076     -3.902239
C        7.415177     -6.363652     -2.913629
C        7.465802     -7.655157     -3.431528
H        7.797770     -7.813370     -4.455352
C        7.024804     -8.740866     -2.669360
H        7.032038     -9.734320     -3.112222
C        6.551800     -8.549722     -1.365192
C        6.572324     -7.253601     -0.827014
H        6.246313     -7.076925      0.195423
C        7.000033     -6.165060     -1.597980
H        7.008355     -5.173777     -1.157177
C        6.067532     -9.719695     -0.540752
H        6.936720    -10.334444     -0.280304
H        5.622550     -9.387195      0.404922
C        3.870214     -9.941528     -1.436730
H        3.967284     -9.191009     -2.224753
H        3.528623     -9.440638     -0.522591
C        2.828819    -10.968684     -1.833964
C        2.470547    -11.975692     -0.946391
H        2.959096    -12.061961      0.018979
C        1.466568    -12.863212     -1.313020
H        1.158766    -13.651323     -0.631209
C        0.852738    -12.731234     -2.557415
H        0.058202    -13.418048     -2.828846
C        1.261914    -11.715538     -3.421722
N        0.682543    -10.269292     -5.293366
N        2.239841    -10.841431     -3.052640
O        0.628554     -8.604743     -8.456893
O        5.443465     -4.439518     -8.104012
O        7.830929     -5.351154     -3.737669
O        5.138774    -10.567677     -1.223651
H        2.342592     -8.922129     -4.521406
C      -10.472458     -2.084369      5.636520
C      -11.648669     -1.517613      6.130562
H      -11.852653     -1.480999      7.195687
C      -12.591631     -1.008028      5.242673
H      -13.512639     -0.566051      5.612641
C      -12.349200     -1.075445      3.877588
H      -13.074438     -0.681734      3.171599
C      -11.173141     -1.668344      3.431096
C      -10.859542     -1.735405      1.948702
H      -10.381122     -0.793694      1.655942
H      -10.163964     -2.559382      1.766258
C      -11.769318     -2.068820     -0.224169
H      -10.957990     -1.399186     -0.535010
H      -12.663143     -1.750158     -0.772920
C      -11.481247     -3.506854     -0.569338
C      -12.500365     -4.464915     -0.519516
H      -13.513525     -4.173318     -0.252205
C      -12.221530     -5.808011     -0.786444
H      -13.015829     -6.547826     -0.728884
C      -10.920289     -6.220153     -1.074220
C       -9.910418     -5.265015     -1.173552
H       -8.894292     -5.545983     -1.430374
C      -10.189754     -3.916890     -0.922289
H       -9.383780     -3.192003     -0.990670
C       -9.445693     -8.088068     -1.021183
H       -8.891449     -7.495057     -0.293061
H       -8.904731     -8.082213     -1.974000
C       -9.582982     -9.515847     -0.493944
H      -10.239920    -10.079541     -1.168410
H      -10.098784     -9.486452      0.471107
C       -8.249990    -10.259442     -0.362993
H       -8.472935    -11.318583     -0.183654
H       -7.706775    -10.195909     -1.312971
C       -7.351779     -9.752267      0.768144
H       -6.377403    -10.248306      0.682394
H       -7.209960     -8.671295      0.675026
C       -7.377939     -9.517501      3.136143
C       -8.130944     -9.640100      4.304775
H       -9.072941    -10.181711      4.275838
C       -7.709898     -9.037075      5.494510
H       -8.332272     -9.117502      6.382626
C       -6.515307     -8.309232      5.535876
C       -5.737613     -8.228472      4.373131
H       -4.799026     -7.679889      4.372253
C       -6.165473     -8.829445      3.182600
H       -5.541144     -8.722027      2.302453
C       -6.088806     -7.604171      6.800051
H       -6.038166     -8.340848      7.610068
H       -5.082638     -7.177859      6.705568
C       -7.027521     -5.475552      6.299515
H       -7.495809     -5.796774      5.366784
H       -6.007025     -5.135208      6.087125
C       -7.805449     -4.308726      6.871336
C       -7.513940     -3.827335      8.141873
H       -6.760042     -4.309124      8.756745
C       -8.201742     -2.714882      8.608911
H       -7.988281     -2.315015      9.596404
C       -9.164337     -2.114415      7.800372
H       -9.687362     -1.236081      8.164364
C       -9.427918     -2.643147      6.536033
N      -10.239002     -2.161604      4.292865
N       -8.740831     -3.724664      6.073885
O      -12.047178     -1.924960      1.169667
O      -10.760936     -7.567519     -1.247163
O       -7.930392    -10.101368      2.026681
O       -7.002855     -6.581250      7.208634
H       -8.637349     -3.644418      3.658431
C        0.283871     10.761313      5.062395
C        0.333516     12.153233      4.967807
H        1.035936     12.735331      5.555046
C       -0.550321     12.817117      4.121713
H       -0.523436     13.900245      4.039210
C       -1.473937     12.084258      3.389115
H       -2.172171     12.587177      2.726422
C       -1.502549     10.700854      3.531467
C       -2.488005      9.870332      2.729092
H       -2.080201      9.734464      1.720777
H       -2.613370      8.889363      3.196694
C       -4.725729      9.791895      1.903325
H       -4.256302      9.343004      1.019653
H       -5.473729     10.508853      1.546623
C       -5.441888      8.754899      2.735485
C       -5.750013      8.997556      4.080856
H       -5.458364      9.933622      4.550038
C       -6.415731      8.035048      4.842927
H       -6.620331      8.218834      5.894901
C       -6.765764      6.814961      4.272961
C       -6.526565      6.580470      2.921116
H       -6.846180      5.650267      2.462394
C       -5.869843      7.549992      2.154173
H       -5.685098      7.352171      1.100839
C       -6.607621      4.697930      5.221047
H       -5.536577      4.892495      5.113841
H       -6.911279      3.990945      4.440040
C       -6.898364      4.105262      6.601628
H       -7.982213      3.952473      6.685070
H       -6.643614      4.833054      7.381410
C       -6.193180      2.767031      6.850176
H       -6.705396      2.267958      7.682339
H       -6.304756      2.125933      5.967998
C       -4.708563      2.891855      7.204714
H       -4.274038      1.885486      7.203130
H       -4.188071      3.505247      6.462262
C       -3.321380      3.879324      8.814785
C       -3.207440      5.151403      9.369791
H       -4.098966      5.757614      9.514293
C       -1.950725      5.677760      9.679164
H       -1.883272      6.689117     10.073205
C       -0.790655      4.924328      9.460719
C       -0.920237      3.618903      8.962906
H       -0.041683      2.994920      8.815871
C       -2.179937      3.099105      8.638976
H       -2.253556      2.084903      8.260916
C        0.568888      5.494745      9.787731
H        0.648006      5.585815     10.877053
H        1.374575      4.822551      9.468561
C        0.921587      6.776169      7.810223
H       -0.059102      6.596921      7.362116
H        1.599036      5.973472      7.494181
C        1.477087      8.093774      7.310802
C        2.751916      8.498943      7.686245
H        3.343760      7.899472      8.370568
C        3.257490      9.682019      7.163264
H        4.254937     10.016861      7.434544
C        2.477560     10.433489      6.286307
H        2.887699     11.346257      5.867460
C        1.195167      9.993613      5.955697
N       -0.633008     10.042687      4.347935
N        0.707805      8.828273      6.464549
O       -3.755082     10.533288      2.647560
O       -7.388323      5.894377      5.071672
O       -4.587465      3.450073      8.518069
O        0.794835      6.795100      9.235079
H       -1.328477      8.130409      5.360875
C        9.643432      2.582014     -6.677583
C       10.315820      2.343690     -7.877547
H       11.271568      1.830297     -7.896229
C        9.766669      2.794458     -9.074554
H       10.281049      2.618849    -10.015267
C        8.560573      3.481243     -9.055826
H        8.120522      3.845053     -9.979545
C        7.936003      3.710542     -7.834694
C        6.605704      4.437324     -7.783476
H        5.818867      3.731468     -8.074073
H        6.414383      4.779450     -6.762827
C        5.359424      6.270329     -8.650915
H        4.510935      5.591148     -8.501257
H        5.221369      6.719495     -9.641421
C        5.383538      7.371825     -7.622294
C        6.089811      8.556378     -7.863385
H        6.616035      8.698767     -8.804534
C        6.148130      9.558660     -6.889182
H        6.714927     10.466477     -7.079400
C        5.526909      9.384944     -5.652276
C        4.786076      8.226537     -5.421860
H        4.268398      8.068134     -4.481427
C        4.717813      7.226491     -6.399228
H        4.149529      6.325157     -6.190170
C        5.552566     10.064570     -3.375701
H        5.883898      9.045222     -3.181184
H        4.494658     10.159044     -3.105811
C        6.400006     11.022777     -2.539688
H        6.138094     12.053910     -2.808686
H        7.453893     10.904626     -2.814036
C        6.220208     10.841528     -1.028159
H        6.760023     11.655200     -0.528012
H        5.159064     10.951195     -0.775647
C        6.731507      9.506373     -0.478695
H        6.473991      9.450936      0.585963
H        6.247727      8.676719     -1.003939
C        8.746238      8.240999     -0.375837
C       10.081485      8.149913     -0.772794
H       10.560614      9.011234     -1.231763
C       10.794014      6.954955     -0.623123
H       11.824664      6.902469     -0.965992
C       10.180942      5.829973     -0.060828
C        8.850198      5.934100      0.365567
H        8.346194      5.079891      0.810335
C        8.138896      7.130921      0.210799
H        7.106682      7.159502      0.541726
C       10.929337      4.524942      0.061466
H       11.878676      4.713746      0.575971
H       10.382670      3.803921      0.681603
C       10.071157      3.492555     -1.902987
H        9.413641      2.922170     -1.235778
C       10.434181      2.608361     -3.077701
C       11.216289      1.476078     -2.885875
H       11.614218      1.238005     -1.904361
C       11.474533      0.650993     -3.972912
H       12.076840     -0.244795     -3.848410
C       10.953840      0.979426     -5.222936
H       11.146928      0.322790     -6.064996
C       10.186991      2.136371     -5.366268
N        8.458396      3.261426     -6.658848
N        9.920171      2.933646     -4.294579
O        6.597120      5.557827     -8.675232
O        5.702665     10.407312     -4.757910
O        8.151688      9.452635     -0.610611
O       11.239564      3.928698     -1.201420
H        7.792022      4.034327     -4.627813
H        9.531247      4.370263     -2.263693
H       11.683163     11.167203     -5.349690
H       -6.223200     11.484895     10.958118
H      -13.718454    -10.016582      3.315063
H        8.258193    -12.357355     -8.964928
